# Supplementary material for: Even at 100+: Acute Exercise Modulates Inflammatory Pathways in Centenarians
Source: Aging Cell. 2025 Jul 15;24(9):e70152. doi: 10.1111/acel.70152 (PMC12419837; doi:10.1111/acel.70152)
Supplement: Supplementary file 1 — Data S1. Online methods. [file ACEL-24-e70152-s005.zip]

Archive with 2 entries (1 files):
- acel70152-sup-0001-DataS1/
- acel70152-sup-0001-DataS1/Supplementary File 1_Online methods_centenarians_24_Jun_2025.docx
