# Supplementary material for: Even at 100+: Acute Exercise Modulates Inflammatory Pathways in Centenarians
Source: Aging Cell. 2025 Jul 15;24(9):e70152. doi: 10.1111/acel.70152 (PMC12419837; doi:10.1111/acel.70152)
Supplement: Supplementary file 2 — Data S2. Video demonstrating the exercise protocol. [file ACEL-24-e70152-s004.zip]

Archive with 2 entries (2 files):
- Supplementary File 2_1.mp4
- Supplementary File 2_2.mp4
