# Supplementary material for: Even at 100+: Acute Exercise Modulates Inflammatory Pathways in Centenarians
Source: Aging Cell. 2025 Jul 15;24(9):e70152. doi: 10.1111/acel.70152 (PMC12419837; doi:10.1111/acel.70152)
Supplement: Supplementary file 4 — Data S4. Statistical results of all 358 proteins included in the study. [file ACEL-24-e70152-s002.xlsx]

## Sheet: exercise
Assay	OlinkID	UniProt	Panel	estimate	statistic	p.value	conf.low	conf.high	method	alternative	Adjusted_pval
CDSN	OID20667	Q15517	Inflammation	-0.168497	-6.0857	0.000895249	-0.236246	-0.100748	Paired t-test	two.sided	0.268863
CTSO	OID20660	P43234	Inflammation	-0.194497	-5.05934	0.0023122	-0.288564	-0.10043	Paired t-test	two.sided	0.268863
SPINK4	OID20509	O60575	Inflammation	-0.288059	-4.88593	0.00274969	-0.432321	-0.143797	Paired t-test	two.sided	0.268863
IL17RB	OID20585	Q9NRM6	Inflammation	-0.290701	-4.53578	0.00395085	-0.447524	-0.133877	Paired t-test	two.sided	0.268863
TNFSF10	OID20611	P50591	Inflammation	-0.20539	-4.21855	0.0055702	-0.324523	-0.0862562	Paired t-test	two.sided	0.268863
BSG	OID20626	P35613	Inflammation	-0.183022	-4.17625	0.00583776	-0.290257	-0.0757876	Paired t-test	two.sided	0.268863
CKAP4	OID20617	Q07065	Inflammation	-0.205247	-3.94	0.0076246	-0.332715	-0.0777799	Paired t-test	two.sided	0.268863
CCL20	OID20671	P78556	Inflammation	-0.202066	-3.71179	0.00994855	-0.335274	-0.0688586	Paired t-test	two.sided	0.268863
FASLG	OID20665	P48023	Inflammation	-0.206237	-3.52163	0.0124939	-0.349536	-0.0629386	Paired t-test	two.sided	0.268863
CD244	OID20628	Q9BZW8	Inflammation	-0.150738	-3.4809	0.0131282	-0.256701	-0.0447762	Paired t-test	two.sided	0.268863
PDLIM7	OID20729	Q9NR12	Inflammation	-0.269512	-3.36246	0.0151834	-0.465641	-0.0733839	Paired t-test	two.sided	0.268863
IL10	OID20431	P22301	Inflammation	-0.29693	0	0.015625	-0.459513	-0.169184	Wilcoxon signed rank exact test	two.sided	0.268863
LAMP3	OID20638	Q9UQV4	Inflammation	-0.177229	0	0.015625	-0.259972	-0.0847918	Wilcoxon signed rank exact test	two.sided	0.268863
LY9	OID20670	Q9HBG7	Inflammation	-0.159058	0	0.015625	-0.287599	-0.0422871	Wilcoxon signed rank exact test	two.sided	0.268863
PRDX5	OID20644	P30044	Inflammation	-0.271583	0	0.015625	-0.486545	-0.137774	Wilcoxon signed rank exact test	two.sided	0.268863
SCG3	OID20728	Q8WXD2	Inflammation	-0.204717	0	0.015625	-0.374134	-0.0249673	Wilcoxon signed rank exact test	two.sided	0.268863
TLR3	OID20612	O15455	Inflammation	-0.151087	0	0.015625	-0.226369	-0.0578628	Wilcoxon signed rank exact test	two.sided	0.268863
TNFRSF11A	OID20646	Q9Y6Q6	Inflammation	-0.207419	-3.30906	0.0162238	-0.360796	-0.0540411	Paired t-test	two.sided	0.268863
CTSC	OID20679	P53634	Inflammation	-0.238493	-3.29441	0.0165226	-0.415632	-0.0613532	Paired t-test	two.sided	0.268863
IL18R1	OID20652	Q13478	Inflammation	-0.172684	-3.05748	0.022297	-0.310884	-0.0344842	Paired t-test	two.sided	0.268863
MERTK	OID20657	Q12866	Inflammation	-0.172403	-3.0423	0.0227355	-0.311066	-0.0337399	Paired t-test	two.sided	0.268863
CLIP2	OID20559	Q9UDT6	Inflammation	-0.539261	-3.03924	0.0228251	-0.973424	-0.105099	Paired t-test	two.sided	0.268863
ISM1	OID20538	B1AKI9	Inflammation	-0.160123	-2.93113	0.0262483	-0.293794	-0.0264523	Paired t-test	two.sided	0.268863
CCL13	OID20655	Q99616	Inflammation	-0.229132	-2.86678	0.028547	-0.424705	-0.0335589	Paired t-test	two.sided	0.268863
PGF	OID20673	P49763	Inflammation	-0.212334	-2.85869	0.0288512	-0.394083	-0.0305855	Paired t-test	two.sided	0.268863
OMD	OID20725	Q99983	Inflammation	-0.151536	-2.84491	0.029377	-0.281873	-0.0211997	Paired t-test	two.sided	0.268863
CCL3	OID20610	P10147	Inflammation	-0.319951	-2.82946	0.0299792	-0.596645	-0.0432577	Paired t-test	two.sided	0.268863
FABP9	OID20501	Q0Z7S8	Inflammation	-0.207046	-2.82533	0.030142	-0.386361	-0.0277316	Paired t-test	two.sided	0.268863
SIGLEC1	OID20690	Q9BZZ2	Inflammation	-0.235931	-2.80797	0.0308386	-0.441526	-0.0303366	Paired t-test	two.sided	0.268863
TNFRSF4	OID20653	P43489	Inflammation	-0.163714	-2.80304	0.0310393	-0.306628	-0.0208	Paired t-test	two.sided	0.268863
CCL24	OID20772	O00175	Inflammation	-0.286751	1	0.03125	-0.588671	-0.0305173	Wilcoxon signed rank exact test	two.sided	0.268863
CD22	OID20637	P20273	Inflammation	-0.0896475	1	0.03125	-0.146407	-0.0287582	Wilcoxon signed rank exact test	two.sided	0.268863
KRT19	OID20596	P08727	Inflammation	-0.438381	1	0.03125	-0.719221	-0.138179	Wilcoxon signed rank exact test	two.sided	0.268863
MILR1	OID20482	Q7Z6M3	Inflammation	-0.226456	1	0.03125	-0.632069	-0.0484145	Wilcoxon signed rank exact test	two.sided	0.268863
TNFAIP8	OID20433	O95379	Inflammation	0.634187	27	0.03125	0.198534	2.40916	Wilcoxon signed rank exact test	two.sided	0.268863
AGER	OID20756	Q15109	Inflammation	-0.280065	-2.79434	0.0313975	-0.525309	-0.034821	Paired t-test	two.sided	0.268863
GOPC	OID20551	Q9HD26	Inflammation	-0.647737	-2.78576	0.0317546	-1.21669	-0.0787883	Paired t-test	two.sided	0.268863
CLSTN2	OID20664	Q9H4D0	Inflammation	-0.14566	-2.77745	0.0321048	-0.273985	-0.0173348	Paired t-test	two.sided	0.268863
IL1RN	OID20700	P18510	Inflammation	-0.315489	-2.75818	0.0329331	-0.595374	-0.0356042	Paired t-test	two.sided	0.268863
PSIP1	OID20534	O75475	Inflammation	-0.250072	-2.71515	0.0348665	-0.475439	-0.0247057	Paired t-test	two.sided	0.268863
CD6	OID20649	P30203	Inflammation	-0.214281	-2.69957	0.0355961	-0.408506	-0.0200553	Paired t-test	two.sided	0.268863
AGRP	OID20658	O00253	Inflammation	-0.235725	-2.68749	0.0361732	-0.450348	-0.0211018	Paired t-test	two.sided	0.268863
PROK1	OID20543	P58294	Inflammation	-0.284949	-2.68426	0.0363291	-0.544702	-0.0251962	Paired t-test	two.sided	0.268863
MMP10	OID20687	P09238	Inflammation	-0.279729	-2.63991	0.0385451	-0.539008	-0.0204504	Paired t-test	two.sided	0.268863
LY75	OID20580	O60449	Inflammation	-0.36202	-2.63231	0.0389391	-0.698543	-0.0254975	Paired t-test	two.sided	0.268863
TNFSF12	OID20624	O43508	Inflammation	-0.2337	-2.624	0.0393748	-0.451629	-0.0157717	Paired t-test	two.sided	0.268863
IL13	OID20430	P35225	Inflammation	-0.666219	-2.5828	0.0416124	-1.29738	-0.0350523	Paired t-test	two.sided	0.268863
CCL23	OID20693	P55773	Inflammation	-0.300762	-2.57458	0.0420751	-0.58661	-0.014914	Paired t-test	two.sided	0.268863
LSP1	OID20530	P33241	Inflammation	-0.164716	-2.54076	0.0440355	-0.323347	-0.00608442	Paired t-test	two.sided	0.268863
TNF	OID20473	P01375	Inflammation	-0.195131	-2.53233	0.0445395	-0.38368	-0.00658182	Paired t-test	two.sided	0.268863
FCAR	OID20564	P24071	Inflammation	-0.265333	-2.53143	0.0445938	-0.521807	-0.00885841	Paired t-test	two.sided	0.268863
PTX3	OID20570	P26022	Inflammation	-0.124196	-2.52981	0.044691	-0.244322	-0.00406983	Paired t-test	two.sided	0.268863
GAL	OID20727	P22466	Inflammation	-0.28235	-2.50786	0.0460363	-0.557837	-0.00686178	Paired t-test	two.sided	0.268863
IL15	OID20562	P40933	Inflammation	-0.362801	-2.50447	0.0462478	-0.717265	-0.00833787	Paired t-test	two.sided	0.268863
ANGPTL2	OID20726	Q9UKU9	Inflammation	-0.229613	-2.50184	0.0464123	-0.454184	-0.00504155	Paired t-test	two.sided	0.268863
CLEC4D	OID20609	Q8WXI8	Inflammation	-0.38822	-2.49978	0.0465423	-0.76823	-0.00820997	Paired t-test	two.sided	0.268863
CD160	OID20647	O95971	Inflammation	-0.172529	2	0.046875	-0.301805	-0.0463447	Wilcoxon signed rank exact test	two.sided	0.268863
CD79B	OID20635	P40259	Inflammation	-0.246024	2	0.046875	-0.362507	-0.0466297	Wilcoxon signed rank exact test	two.sided	0.268863
CST7	OID20704	O76096	Inflammation	-0.210559	2	0.046875	-0.425483	-0.0276806	Wilcoxon signed rank exact test	two.sided	0.268863
IL12B	OID20666	P29460	Inflammation	-0.142582	2	0.046875	-0.260085	-0.00729352	Wilcoxon signed rank exact test	two.sided	0.268863
IL24	OID20440	Q13007	Inflammation	-0.280192	2	0.046875	-0.428762	-0.00938315	Wilcoxon signed rank exact test	two.sided	0.268863
FABP1	OID20778	P07148	Inflammation	-0.504994	-2.42919	0.0512188	-1.01367	0.00368396	Paired t-test	two.sided	0.268863
SERPINB8	OID20630	P50452	Inflammation	-0.126556	-2.37509	0.0551364	-0.256939	0.0038271	Paired t-test	two.sided	0.268863
CCL11	OID20668	P51671	Inflammation	-0.182062	-2.37305	0.0552897	-0.369791	0.00566638	Paired t-test	two.sided	0.268863
LTBR	OID20768	P36941	Inflammation	-0.268877	-2.35703	0.0565132	-0.548007	0.0102536	Paired t-test	two.sided	0.268863
CRHBP	OID20747	P24387	Inflammation	-0.247251	-2.35168	0.0569279	-0.504515	0.0100129	Paired t-test	two.sided	0.268863
LAMA4	OID20769	Q16363	Inflammation	-0.313077	-2.34335	0.0575792	-0.639989	0.0138354	Paired t-test	two.sided	0.268863
CDON	OID20754	Q4KMG0	Inflammation	-0.178088	-2.33855	0.057959	-0.364429	0.00825239	Paired t-test	two.sided	0.268863
GALNT3	OID20471	Q14435	Inflammation	-0.236339	-2.33826	0.0579819	-0.48366	0.0109821	Paired t-test	two.sided	0.268863
NCR1	OID20566	O76036	Inflammation	-0.251838	-2.31856	0.0595659	-0.517616	0.0139408	Paired t-test	two.sided	0.268863
PRELP	OID20766	P51888	Inflammation	-0.151722	-2.30961	0.0603007	-0.312463	0.00901926	Paired t-test	two.sided	0.268863
MZB1	OID20732	Q8WU39	Inflammation	-0.230965	-2.2945	0.0615633	-0.477273	0.0153423	Paired t-test	two.sided	0.268863
CSF1	OID20719	P09603	Inflammation	-0.252408	-2.28713	0.0621887	-0.522449	0.017634	Paired t-test	two.sided	0.268863
BTN2A1	OID20713	Q7KYR7	Inflammation	-0.183039	-2.2835	0.0624985	-0.379177	0.0130983	Paired t-test	two.sided	0.268863
LAP3	OID20436	P28838	Inflammation	-0.685533	-2.28191	0.0626351	-1.42064	0.049569	Paired t-test	two.sided	0.268863
IFNLR1	OID20506	Q8IU57	Inflammation	-0.315662	-2.2771	0.0630504	-0.654865	0.0235406	Paired t-test	two.sided	0.268863
LAIR1	OID20737	Q6GTX8	Inflammation	-0.239149	-2.2689	0.0637637	-0.49706	0.0187627	Paired t-test	two.sided	0.268863
BTN3A2	OID20540	P78410	Inflammation	-0.28038	-2.26706	0.0639257	-0.583005	0.022244	Paired t-test	two.sided	0.268863
DNER	OID20712	Q8NFT8	Inflammation	-0.237761	-2.26587	0.0640301	-0.494519	0.0189974	Paired t-test	two.sided	0.268863
EPHA1	OID20677	P21709	Inflammation	-0.183141	-2.24079	0.0662755	-0.383129	0.0168469	Paired t-test	two.sided	0.268863
KLRD1	OID20632	Q13241	Inflammation	-0.135203	-2.2231	0.0679078	-0.284017	0.0136118	Paired t-test	two.sided	0.268863
NME3	OID20789	Q13232	Inflammation	-0.221293	-2.21897	0.0682948	-0.465319	0.0227323	Paired t-test	two.sided	0.268863
IL10RB	OID20696	Q08334	Inflammation	-0.247446	-2.21783	0.0684022	-0.52045	0.0255592	Paired t-test	two.sided	0.268863
FLT3LG	OID20661	P49771	Inflammation	-0.100973	-2.21302	0.0688568	-0.212619	0.010672	Paired t-test	two.sided	0.268863
AXIN1	OID20582	O15169	Inflammation	-0.240243	-2.18626	0.0714416	-0.509127	0.0286418	Paired t-test	two.sided	0.268863
MAPK9	OID20557	P45984	Inflammation	-0.290735	-2.18076	0.0719854	-0.616952	0.0354823	Paired t-test	two.sided	0.268863
PARP1	OID20500	P09874	Inflammation	0.172997	2.17418	0.0726421	-0.0217011	0.367695	Paired t-test	two.sided	0.268863
TGFA	OID20600	P01135	Inflammation	-0.314152	-2.17103	0.0729582	-0.668226	0.0399207	Paired t-test	two.sided	0.268863
ESM1	OID20758	Q9NQ30	Inflammation	-0.239202	-2.17031	0.0730303	-0.508889	0.0304853	Paired t-test	two.sided	0.268863
FGF5	OID20490	P12034	Inflammation	-0.246906	-2.16044	0.0740316	-0.526551	0.0327391	Paired t-test	two.sided	0.268863
MANF	OID20707	P55145	Inflammation	-0.212265	-2.15513	0.0745759	-0.453268	0.0287379	Paired t-test	two.sided	0.268863
GZMA	OID20663	P12544	Inflammation	-0.131207	-2.14699	0.075419	-0.280743	0.0183289	Paired t-test	two.sided	0.268863
PDGFB	OID20741	P01127	Inflammation	-0.252393	-2.12567	0.0776722	-0.542929	0.0381425	Paired t-test	two.sided	0.268863
CKMT1A_CKMT1B	OID20721	P12532	Inflammation	-0.139989	3	0.078125	-0.237309	0.0120237	Wilcoxon signed rank exact test	two.sided	0.268863
FCRL2	OID20639	Q96LA5	Inflammation	-0.165883	3	0.078125	-0.251852	0.0544996	Wilcoxon signed rank exact test	two.sided	0.268863
GBP2	OID20489	P32456	Inflammation	-0.633751	3	0.078125	-1.54041	0.252118	Wilcoxon signed rank exact test	two.sided	0.268863
IL10RA	OID20420	Q13651	Inflammation	-0.198829	3	0.078125	-0.288959	0.0842298	Wilcoxon signed rank exact test	two.sided	0.268863
IL1R2	OID20757	P27930	Inflammation	-0.173659	3	0.078125	-0.352255	0.00656551	Wilcoxon signed rank exact test	two.sided	0.268863
IL22RA1	OID20449	Q8N6P7	Inflammation	-0.178235	3	0.078125	-0.454324	0.0610912	Wilcoxon signed rank exact test	two.sided	0.268863
IL4R	OID20576	P24394	Inflammation	-0.349136	3	0.078125	-0.680042	0.110281	Wilcoxon signed rank exact test	two.sided	0.268863
OSM	OID20574	P13725	Inflammation	-0.358449	3	0.078125	-0.792093	0.0360694	Wilcoxon signed rank exact test	two.sided	0.268863
SCRN1	OID20542	Q12765	Inflammation	-0.355685	3	0.078125	-0.783713	0.0602033	Wilcoxon signed rank exact test	two.sided	0.268863
SLAMF1	OID20496	Q13291	Inflammation	-0.298911	3	0.078125	-0.44794	0.0491881	Wilcoxon signed rank exact test	two.sided	0.268863
TNFRSF13B	OID20702	O14836	Inflammation	-0.222483	3	0.078125	-0.489956	0.0222444	Wilcoxon signed rank exact test	two.sided	0.268863
ROBO1	OID20734	Q9Y6N7	Inflammation	-0.259788	-2.1127	0.0790776	-0.560674	0.0410969	Paired t-test	two.sided	0.268863
CNTNAP2	OID20556	Q9UHC6	Inflammation	-0.214481	-2.10786	0.0796075	-0.463461	0.0344991	Paired t-test	two.sided	0.268863
ITM2A	OID20504	O43736	Inflammation	-0.250486	-2.09076	0.0815121	-0.543641	0.0426687	Paired t-test	two.sided	0.270051
TPP1	OID20750	O14773	Inflammation	-0.204645	-2.07951	0.0827912	-0.445447	0.0361565	Paired t-test	two.sided	0.270051
TGFB1	OID20621	P01137	Inflammation	-0.121015	-2.07522	0.0832837	-0.263706	0.021675	Paired t-test	two.sided	0.270051
SULT2A1	OID20508	Q06520	Inflammation	-0.236222	-2.06828	0.0840876	-0.515689	0.0432446	Paired t-test	two.sided	0.270051
AGRN	OID20786	O00468	Inflammation	-0.331295	-2.06712	0.084222	-0.723458	0.0608682	Paired t-test	two.sided	0.270051
IFNGR1	OID20678	P15260	Inflammation	-0.183781	-2.06487	0.0844853	-0.401566	0.0340034	Paired t-test	two.sided	0.270051
CLEC4G	OID20590	Q6UXB4	Inflammation	-0.262104	-2.0377	0.0877233	-0.576843	0.0526358	Paired t-test	two.sided	0.27792
ENPP7	OID20689	Q6UWV6	Inflammation	-0.219909	-2.03061	0.0885889	-0.484902	0.0450842	Paired t-test	two.sided	0.2782
CSF3	OID20491	P09919	Inflammation	-0.154623	-2.0186	0.0900746	-0.342054	0.0328081	Paired t-test	two.sided	0.280406
CD200R1	OID20595	Q8TD46	Inflammation	-0.197992	-2.00409	0.0919041	-0.439733	0.0437483	Paired t-test	two.sided	0.28153
LGALS4	OID20748	P56470	Inflammation	-0.279481	-2.00327	0.0920086	-0.620856	0.0618936	Paired t-test	two.sided	0.28153
CD83	OID20565	Q01151	Inflammation	-0.332689	-1.96907	0.0964741	-0.746112	0.0807343	Paired t-test	two.sided	0.281778
EGLN1	OID20572	Q9GZT9	Inflammation	-0.162002	-1.95825	0.0979328	-0.36443	0.0404263	Paired t-test	two.sided	0.281778
NPPC	OID20568	P23582	Inflammation	-0.243496	-1.95608	0.0982278	-0.548091	0.0610998	Paired t-test	two.sided	0.281778
CCL22	OID20765	O00626	Inflammation	-0.299966	-1.94088	0.100319	-0.678141	0.0782081	Paired t-test	two.sided	0.281778
OSCAR	OID20776	Q8IYS5	Inflammation	-0.193994	-1.93294	0.101431	-0.439573	0.051584	Paired t-test	two.sided	0.281778
TNFRSF11B	OID20735	O00300	Inflammation	-0.23446	-1.93054	0.101769	-0.531633	0.062713	Paired t-test	two.sided	0.281778
CD200	OID20603	P41217	Inflammation	-0.248087	-1.92843	0.102066	-0.562875	0.0667008	Paired t-test	two.sided	0.281778
CXADR	OID20561	P78310	Inflammation	-0.264967	-1.92002	0.103264	-0.602648	0.0727128	Paired t-test	two.sided	0.281778
CXCL6	OID20613	P80162	Inflammation	-0.257212	-1.91393	0.104138	-0.58605	0.0716263	Paired t-test	two.sided	0.281778
TNFRSF13C	OID20480	Q96RJ3	Inflammation	-0.29225	-1.90355	0.105648	-0.667922	0.0834217	Paired t-test	two.sided	0.281778
MEGF10	OID20746	Q96KG7	Inflammation	-0.224695	-1.89988	0.106188	-0.514086	0.0646965	Paired t-test	two.sided	0.281778
VEGFA	OID20650	P15692	Inflammation	-0.162541	-1.89412	0.107039	-0.37252	0.0474371	Paired t-test	two.sided	0.281778
CEACAM21	OID20548	Q3KPI0	Inflammation	-0.331512	4	0.109375	-0.603916	0.072073	Wilcoxon signed rank exact test	two.sided	0.281778
CRELD2	OID20751	Q6UXH1	Inflammation	-0.177303	4	0.109375	-0.425278	0.020806	Wilcoxon signed rank exact test	two.sided	0.281778
IKBKG	OID20544	Q9Y6K9	Inflammation	-0.288122	4	0.109375	-0.5486	0.0730263	Wilcoxon signed rank exact test	two.sided	0.281778
IL16	OID20633	Q14005	Inflammation	-0.0810293	4	0.109375	-0.237637	0.0316029	Wilcoxon signed rank exact test	two.sided	0.281778
KLRB1	OID20629	Q12918	Inflammation	-0.176123	4	0.109375	-0.334677	0.0140375	Wilcoxon signed rank exact test	two.sided	0.281778
LY6D	OID20708	Q14210	Inflammation	-0.236374	4	0.109375	-0.55673	0.0246394	Wilcoxon signed rank exact test	two.sided	0.281778
TREM2	OID20731	Q9NZC2	Inflammation	-0.29341	4	0.109375	-0.662649	0.0758285	Wilcoxon signed rank exact test	two.sided	0.281778
VEGFD	OID20662	O43915	Inflammation	-0.0885984	4	0.109375	-0.166771	0.0236911	Wilcoxon signed rank exact test	two.sided	0.281778
REG4	OID20784	Q9BYZ8	Inflammation	-0.249985	-1.8778	0.109488	-0.575733	0.0757633	Paired t-test	two.sided	0.281778
PRSS8	OID20763	Q16651	Inflammation	-0.200021	-1.87177	0.110407	-0.461502	0.0614602	Paired t-test	two.sided	0.281778
FSTL3	OID20782	O95633	Inflammation	-0.310831	-1.87054	0.110595	-0.717438	0.095776	Paired t-test	two.sided	0.281778
CXCL10	OID20697	P02778	Inflammation	-0.233514	-1.86197	0.111918	-0.540387	0.073359	Paired t-test	two.sided	0.281778
WNT9A	OID20460	O14904	Inflammation	-0.322957	-1.85587	0.112869	-0.748767	0.102853	Paired t-test	two.sided	0.281778
CXCL9	OID20675	Q07325	Inflammation	-0.23428	-1.85574	0.112888	-0.543194	0.074633	Paired t-test	two.sided	0.281778
ALDH3A1	OID20512	P30838	Inflammation	-0.230516	-1.8526	0.113381	-0.534982	0.0739496	Paired t-test	two.sided	0.281778
F2R	OID20691	P25116	Inflammation	-0.21285	-1.84786	0.114128	-0.494703	0.069003	Paired t-test	two.sided	0.281778
FST	OID20770	P19883	Inflammation	-0.199886	-1.83825	0.115658	-0.465955	0.0661837	Paired t-test	two.sided	0.2836
MICB_MICA	OID20593	Q29980_Q29983	Inflammation	-0.261998	-1.83176	0.116704	-0.611982	0.0879861	Paired t-test	two.sided	0.283884
DECR1	OID20579	Q16698	Inflammation	-0.333983	-1.82771	0.11736	-0.781115	0.113148	Paired t-test	two.sided	0.283884
ARTN	OID20446	Q5T4W7	Inflammation	-0.273556	-1.79431	0.122918	-0.646608	0.0994949	Paired t-test	two.sided	0.292261
PLAUR	OID20764	Q03405	Inflammation	-0.217387	-1.79365	0.12303	-0.513948	0.0791745	Paired t-test	two.sided	0.292261
LILRB4	OID20429	Q8NHJ6	Inflammation	-0.146524	-1.79223	0.123272	-0.346573	0.053524	Paired t-test	two.sided	0.292261
NELL2	OID20706	Q99435	Inflammation	-0.144034	-1.78617	0.12431	-0.341349	0.0532812	Paired t-test	two.sided	0.292784
CCL4	OID20695	P13236	Inflammation	-0.233203	-1.77643	0.125998	-0.554425	0.0880183	Paired t-test	two.sided	0.293342
IL17A	OID20469	Q16552	Inflammation	-0.235886	-1.77535	0.126186	-0.561	0.0892285	Paired t-test	two.sided	0.293342
SIRPB1	OID20739	O00241	Inflammation	-0.22235	-1.73511	0.13341	-0.535915	0.091216	Paired t-test	two.sided	0.306082
SIGLEC10	OID20537	Q96LC7	Inflammation	-0.198476	-1.73094	0.134181	-0.479048	0.0820961	Paired t-test	two.sided	0.306082
CCL28	OID20569	Q9NRJ3	Inflammation	-0.309166	-1.70695	0.138702	-0.752355	0.134023	Paired t-test	two.sided	0.306082
ERBB3	OID20705	P21860	Inflammation	-0.187905	-1.70533	0.139012	-0.457521	0.0817121	Paired t-test	two.sided	0.306082
IL12RB1	OID20486	P42701	Inflammation	-0.139464	-1.68129	0.143702	-0.342437	0.0635084	Paired t-test	two.sided	0.306082
WFIKKN2	OID20785	Q8TEU8	Inflammation	-0.212765	-1.67771	0.144414	-0.52308	0.0975495	Paired t-test	two.sided	0.306082
EPO	OID20522	P01588	Inflammation	-0.223704	-1.66787	0.146386	-0.551897	0.104489	Paired t-test	two.sided	0.306082
TNFSF13	OID20733	O75888	Inflammation	-0.22568	-1.66613	0.146737	-0.557117	0.105757	Paired t-test	two.sided	0.306082
SLC39A5	OID20539	Q6ZMH5	Inflammation	-0.177028	-1.665	0.146966	-0.437192	0.0831352	Paired t-test	two.sided	0.306082
IL1B	OID20427	P01584	Inflammation	-0.388325	-1.66353	0.147264	-0.959517	0.182867	Paired t-test	two.sided	0.306082
CCL26	OID20546	Q9Y258	Inflammation	-0.392483	-1.66112	0.147755	-0.970631	0.185665	Paired t-test	two.sided	0.306082
LGALS9	OID20781	O00182	Inflammation	-0.154608	-1.65521	0.148964	-0.383167	0.073951	Paired t-test	two.sided	0.306082
PTH1R	OID20571	Q03431	Inflammation	-0.175072	-1.64329	0.151428	-0.435759	0.0856151	Paired t-test	two.sided	0.306082
COLEC12	OID20738	Q5KU26	Inflammation	-0.134695	-1.63965	0.15219	-0.335707	0.0663161	Paired t-test	two.sided	0.306082
CTRC	OID20752	Q99895	Inflammation	-0.214135	-1.6365	0.15285	-0.53431	0.106041	Paired t-test	two.sided	0.306082
FOXO1	OID20515	Q12778	Inflammation	-0.194162	-1.62908	0.154418	-0.485796	0.0974728	Paired t-test	two.sided	0.306082
NBN	OID20442	O60934	Inflammation	-0.17157	-1.6266	0.154948	-0.429665	0.0865254	Paired t-test	two.sided	0.306082
DNPH1	OID20744	O43598	Inflammation	-0.462445	5	0.15625	-1.30257	0.273475	Wilcoxon signed rank exact test	two.sided	0.306082
FCRL6	OID20529	Q6DN72	Inflammation	-0.113351	5	0.15625	-0.357617	0.0982064	Wilcoxon signed rank exact test	two.sided	0.306082
LHPP	OID20749	Q9H008	Inflammation	-0.434216	5	0.15625	-1.31746	0.449031	Wilcoxon signed rank exact test	two.sided	0.306082
NCF2	OID20567	P19878	Inflammation	-0.221487	5	0.15625	-0.497619	0.142093	Wilcoxon signed rank exact test	two.sided	0.306082
NT5C3A	OID20553	Q9H0P0	Inflammation	-0.474765	5	0.15625	-1.65458	0.135226	Wilcoxon signed rank exact test	two.sided	0.306082
NUDC	OID20623	Q9Y266	Inflammation	-0.143822	5	0.15625	-0.429288	0.139487	Wilcoxon signed rank exact test	two.sided	0.306082
PKLR	OID20682	P30613	Inflammation	-0.528427	5	0.15625	-1.40702	0.350166	Wilcoxon signed rank exact test	two.sided	0.306082
SCGB1A1	OID20688	P11684	Inflammation	-0.132664	5	0.15625	-0.368948	0.0534214	Wilcoxon signed rank exact test	two.sided	0.306082
SCGB3A2	OID20723	Q96PL1	Inflammation	-0.240598	5	0.15625	-0.511306	0.0400509	Wilcoxon signed rank exact test	two.sided	0.306082
SMOC2	OID20730	Q9H3U7	Inflammation	-0.261384	5	0.15625	-0.641576	0.110277	Wilcoxon signed rank exact test	two.sided	0.306082
TNFSF11	OID20592	O14788	Inflammation	-0.198736	5	0.15625	-0.601503	0.0956946	Wilcoxon signed rank exact test	two.sided	0.306082
TNFRSF14	OID20783	Q92956	Inflammation	-0.205423	-1.61953	0.156461	-0.515793	0.104947	Paired t-test	two.sided	0.306082
NFATC1	OID20545	O95644	Inflammation	-0.23252	-1.61163	0.158169	-0.585551	0.120511	Paired t-test	two.sided	0.307741
DPP10	OID20527	Q8N608	Inflammation	-0.218837	-1.60219	0.160234	-0.553051	0.115378	Paired t-test	two.sided	0.308458
CXCL8	OID20631	P10145	Inflammation	-0.112953	-1.59556	0.161698	-0.286175	0.0602686	Paired t-test	two.sided	0.308458
SLAMF7	OID20602	Q9NQ25	Inflammation	-0.157387	-1.59105	0.162703	-0.399436	0.0846623	Paired t-test	two.sided	0.308458
LIFR	OID20606	P42702	Inflammation	-0.214185	-1.58938	0.163075	-0.54393	0.11556	Paired t-test	two.sided	0.308458
MLN	OID20541	P12872	Inflammation	-0.212724	-1.58722	0.16356	-0.540667	0.115218	Paired t-test	two.sided	0.308458
CRIM1	OID20701	Q9NZV1	Inflammation	-0.205547	-1.58657	0.163707	-0.522556	0.111462	Paired t-test	two.sided	0.308458
IL1RL2	OID20487	Q9HB29	Inflammation	-0.135716	-1.57502	0.166321	-0.346561	0.0751295	Paired t-test	two.sided	0.311047
LGMN	OID20773	Q99538	Inflammation	-0.187208	-1.56891	0.167718	-0.479183	0.104766	Paired t-test	two.sided	0.311047
FIS1	OID20722	Q9Y3D6	Inflammation	-0.280936	-1.56756	0.16803	-0.719469	0.157597	Paired t-test	two.sided	0.311047
DBNL	OID20681	Q9UJU6	Inflammation	-0.29653	-1.5626	0.169175	-0.760875	0.167814	Paired t-test	two.sided	0.311047
IL17D	OID20481	Q8TAD2	Inflammation	-0.161103	-1.55911	0.169985	-0.413944	0.0917371	Paired t-test	two.sided	0.311047
HSD11B1	OID20575	P28845	Inflammation	-0.136699	-1.55779	0.170294	-0.35142	0.0780225	Paired t-test	two.sided	0.311047
KYNU	OID20669	Q16719	Inflammation	-0.0892657	-1.54517	0.173258	-0.230625	0.0520939	Paired t-test	two.sided	0.314855
ANGPTL4	OID20703	Q9BY76	Inflammation	-0.181365	-1.53426	0.175862	-0.470613	0.107884	Paired t-test	two.sided	0.316464
ICAM4	OID20578	Q14773	Inflammation	-0.204868	-1.53406	0.175912	-0.531644	0.121908	Paired t-test	two.sided	0.316464
MATN2	OID20767	O00339	Inflammation	-0.198029	-1.52455	0.178211	-0.515867	0.119809	Paired t-test	two.sided	0.318998
STX8	OID20531	Q9UNK0	Inflammation	-0.16056	-1.51616	0.180263	-0.419684	0.0985649	Paired t-test	two.sided	0.321066
EGF	OID20698	P01133	Inflammation	-0.199536	-1.50729	0.182458	-0.52346	0.124387	Paired t-test	two.sided	0.323366
CD58	OID20716	P19256	Inflammation	-0.154089	-1.50094	0.184045	-0.405293	0.0971154	Paired t-test	two.sided	0.324573
LRRN1	OID20438	Q6UXK5	Inflammation	-0.143228	-1.48345	0.188479	-0.379479	0.0930223	Paired t-test	two.sided	0.330763
CCL21	OID20686	O00585	Inflammation	-0.126997	-1.47793	0.1899	-0.337257	0.0832631	Paired t-test	two.sided	0.331006
CD70	OID20599	P32970	Inflammation	-0.245266	-1.4744	0.190814	-0.652308	0.161776	Paired t-test	two.sided	0.331006
PSPN	OID20511	O60542	Inflammation	-0.188599	-1.47218	0.191392	-0.502069	0.124872	Paired t-test	two.sided	0.331006
PON3	OID20777	Q15166	Inflammation	-0.0552454	-1.46811	0.192453	-0.147323	0.0368325	Paired t-test	two.sided	0.331241
TRIM21	OID20533	P19474	Inflammation	-0.243459	-1.46246	0.193935	-0.650801	0.163884	Paired t-test	two.sided	0.332195
EPCAM	OID20743	P16422	Inflammation	-0.160934	-1.45398	0.19618	-0.431772	0.109903	Paired t-test	two.sided	0.33444
CCL7	OID20523	P80098	Inflammation	-0.160149	-1.42854	0.20306	-0.434464	0.114166	Paired t-test	two.sided	0.337171
IL32	OID20605	P24001	Inflammation	-0.226129	-1.42821	0.203151	-0.61355	0.161292	Paired t-test	two.sided	0.337171
IL18	OID20694	Q14116	Inflammation	-0.215533	-1.42689	0.203513	-0.585139	0.154074	Paired t-test	two.sided	0.337171
IL5RA	OID20601	Q01344	Inflammation	-0.226199	-1.42402	0.204305	-0.61488	0.162481	Paired t-test	two.sided	0.337171
SPON1	OID20759	Q9HCB6	Inflammation	-0.199185	-1.40883	0.208542	-0.545136	0.146767	Paired t-test	two.sided	0.337171
HCLS1	OID20648	P14317	Inflammation	-0.148564	-1.38778	0.214546	-0.410509	0.113382	Paired t-test	two.sided	0.337171
DAG1	OID20774	Q14118	Inflammation	-0.165415	-1.37576	0.218043	-0.459619	0.128789	Paired t-test	two.sided	0.337171
CD40	OID20724	P25942	Inflammation	-0.197289	6	0.21875	-0.481593	0.121132	Wilcoxon signed rank exact test	two.sided	0.337171
CD48	OID20692	P09326	Inflammation	-0.199761	6	0.21875	-0.486881	0.0865885	Wilcoxon signed rank exact test	two.sided	0.337171
CLEC4C	OID20547	Q8WTT0	Inflammation	-0.17692	6	0.21875	-0.400145	0.0601292	Wilcoxon signed rank exact test	two.sided	0.337171
DNAJA2	OID20627	O60884	Inflammation	-0.207754	6	0.21875	-0.61412	0.109627	Wilcoxon signed rank exact test	two.sided	0.337171
EIF4G1	OID20625	Q04637	Inflammation	-0.447135	6	0.21875	-1.35935	0.428934	Wilcoxon signed rank exact test	two.sided	0.337171
ENPP5	OID20736	Q9UJA9	Inflammation	-0.207339	6	0.21875	-0.429429	0.109386	Wilcoxon signed rank exact test	two.sided	0.337171
GLOD4	OID20710	Q9HC38	Inflammation	-0.268319	6	0.21875	-0.729264	0.250462	Wilcoxon signed rank exact test	two.sided	0.337171
GMPR	OID20641	P36959	Inflammation	-0.35387	6	0.21875	-1.10791	0.159619	Wilcoxon signed rank exact test	two.sided	0.337171
HSPA1A	OID20718	P0DMV8	Inflammation	-0.11042	6	0.21875	-0.300761	0.0422955	Wilcoxon signed rank exact test	two.sided	0.337171
IFNG	OID20495	P01579	Inflammation	-0.29652	6	0.21875	-0.814494	0.22459	Wilcoxon signed rank exact test	two.sided	0.337171
IL17C	OID20477	Q9P0M4	Inflammation	-0.215271	6	0.21875	-0.507334	0.0689803	Wilcoxon signed rank exact test	two.sided	0.337171
PNLIPRP2	OID20775	P54317	Inflammation	-0.134876	6	0.21875	-0.360488	0.0942694	Wilcoxon signed rank exact test	two.sided	0.337171
PSMG3	OID20549	Q9BT73	Inflammation	-0.271109	6	0.21875	-1.15196	0.489713	Wilcoxon signed rank exact test	two.sided	0.337171
SH2D1A	OID20514	O60880	Inflammation	-0.113964	6	0.21875	-0.304552	0.0745137	Wilcoxon signed rank exact test	two.sided	0.337171
TFF2	OID20787	Q03403	Inflammation	-0.249727	6	0.21875	-0.629287	0.128962	Wilcoxon signed rank exact test	two.sided	0.337171
IL3RA	OID20461	P26951	Inflammation	-0.095282	-1.371	0.219444	-0.265338	0.0747738	Paired t-test	two.sided	0.337171
SMPDL3A	OID20676	Q92484	Inflammation	-0.143625	-1.36764	0.220437	-0.400591	0.113341	Paired t-test	two.sided	0.337249
SELPLG	OID20560	Q14242	Inflammation	0.0884204	1.35829	0.223222	-0.0708662	0.247707	Paired t-test	two.sided	0.340058
CRLF1	OID20699	O75462	Inflammation	-0.167755	-1.35414	0.224468	-0.470887	0.135376	Paired t-test	two.sided	0.340506
CD84	OID20607	Q9UIB8	Inflammation	-0.0982508	-1.33974	0.228839	-0.277697	0.081195	Paired t-test	two.sided	0.345672
TPSAB1	OID20642	Q15661	Inflammation	-0.0595532	-1.32201	0.234328	-0.16978	0.0506738	Paired t-test	two.sided	0.351384
ITGA6	OID20528	P23229	Inflammation	-0.123174	-1.32119	0.234583	-0.351298	0.10495	Paired t-test	two.sided	0.351384
IL15RA	OID20498	Q13261	Inflammation	-0.172276	-1.31769	0.235682	-0.492187	0.147635	Paired t-test	two.sided	0.351559
CEP164	OID20441	Q9UPV0	Inflammation	-0.260373	-1.29509	0.242887	-0.752316	0.23157	Paired t-test	two.sided	0.360314
ITGB6	OID20493	P18564	Inflammation	-0.206597	-1.29299	0.243564	-0.597568	0.184375	Paired t-test	two.sided	0.360314
CCL17	OID20745	Q92583	Inflammation	-0.164002	-1.28265	0.246936	-0.476869	0.148865	Paired t-test	two.sided	0.362927
SHMT1	OID20714	P34896	Inflammation	-0.327619	-1.27964	0.247922	-0.954086	0.298849	Paired t-test	two.sided	0.362927
MVK	OID20459	Q03426	Inflammation	-0.114831	-1.27828	0.248372	-0.334643	0.104981	Paired t-test	two.sided	0.362927
TIMP3	OID20684	P35625	Inflammation	-0.22504	-1.27454	0.249607	-0.657081	0.207002	Paired t-test	two.sided	0.363249
MPIG6B	OID20779	O95866	Inflammation	-0.173577	-1.26585	0.252495	-0.509105	0.16195	Paired t-test	two.sided	0.365965
JUN	OID20424	P05412	Inflammation	-0.287819	-1.2586	0.254931	-0.847386	0.271747	Paired t-test	two.sided	0.368005
CCL25	OID20674	O15444	Inflammation	-0.0783199	-1.24696	0.258882	-0.232007	0.0753677	Paired t-test	two.sided	0.372208
ADA	OID20645	P00813	Inflammation	-0.131191	-1.24326	0.260149	-0.389393	0.127012	Paired t-test	two.sided	0.372512
ENAH	OID20497	Q8N8S7	Inflammation	-0.111843	-1.23764	0.262082	-0.332964	0.109279	Paired t-test	two.sided	0.372512
IL20RA	OID20422	Q9UHF4	Inflammation	-0.225568	-1.23726	0.262215	-0.671673	0.220537	Paired t-test	two.sided	0.372512
DGKZ	OID20466	Q13574	Inflammation	0.561772	1.22517	0.26642	-0.560199	1.68374	Paired t-test	two.sided	0.37699
IL33	OID20428	O95760	Inflammation	-0.191963	-1.19671	0.276554	-0.584468	0.200542	Paired t-test	two.sided	0.389789
HLA-DRA	OID20520	P01903	Inflammation	-0.206914	-1.18878	0.279439	-0.632814	0.218986	Paired t-test	two.sided	0.39231
NTF3	OID20591	P20783	Inflammation	-0.142882	-1.17147	0.28582	-0.441326	0.155563	Paired t-test	two.sided	0.398057
B4GALT1	OID20780	P15291	Inflammation	-0.122157	-1.16616	0.287801	-0.378473	0.134159	Paired t-test	two.sided	0.398057
ANXA11	OID20583	P50995	Inflammation	0.0421314	1.16284	0.289046	-0.0465235	0.130786	Paired t-test	two.sided	0.398057
PLA2G4A	OID20685	P47712	Inflammation	-0.141423	-1.15439	0.292239	-0.441191	0.158346	Paired t-test	two.sided	0.398057
CHRDL1	OID20771	Q9BU40	Inflammation	-0.206117	7	0.296875	-0.392457	0.0486352	Wilcoxon signed rank exact test	two.sided	0.398057
CRKL	OID20742	P46109	Inflammation	-0.224508	7	0.296875	-0.941013	0.402439	Wilcoxon signed rank exact test	two.sided	0.398057
CXCL17	OID20622	Q6UXB2	Inflammation	-0.0665349	7	0.296875	-0.166586	0.052354	Wilcoxon signed rank exact test	two.sided	0.398057
HPCAL1	OID20615	P37235	Inflammation	-0.175528	7	0.296875	-0.583732	0.0633766	Wilcoxon signed rank exact test	two.sided	0.398057
NUB1	OID20510	Q9Y5A7	Inflammation	-0.316186	7	0.296875	-0.794103	0.230764	Wilcoxon signed rank exact test	two.sided	0.398057
PIK3AP1	OID20587	Q6ZUJ8	Inflammation	-0.36446	7	0.296875	-1.24718	0.473192	Wilcoxon signed rank exact test	two.sided	0.398057
RAB37	OID20425	Q96AX2	Inflammation	-0.0914636	7	0.296875	-0.474915	0.0778949	Wilcoxon signed rank exact test	two.sided	0.398057
TPT1	OID20476	P13693	Inflammation	-1.1947	7	0.296875	-4.57376	0.857712	Wilcoxon signed rank exact test	two.sided	0.398057
IL17F	OID20456	Q96PD4	Inflammation	-0.183216	-1.13316	0.300387	-0.578849	0.212416	Paired t-test	two.sided	0.401264
PLXNA4	OID20597	Q9HCM2	Inflammation	-0.149257	-1.1187	0.306047	-0.475725	0.177211	Paired t-test	two.sided	0.407304
ADAM23	OID20651	O75077	Inflammation	-0.0684003	-1.1125	0.308497	-0.218844	0.0820435	Paired t-test	two.sided	0.408043
CXCL12	OID20464	P48061	Inflammation	-0.124384	-1.11154	0.308881	-0.3982	0.149432	Paired t-test	two.sided	0.408043
EDAR	OID20525	Q9UNE0	Inflammation	-0.110979	-1.09209	0.316693	-0.359638	0.137679	Paired t-test	two.sided	0.416408
CLEC4A	OID20573	Q9UMR7	Inflammation	-0.184153	-1.08954	0.317728	-0.597727	0.229421	Paired t-test	two.sided	0.416408
PRDX3	OID20483	P30048	Inflammation	0.204326	1.08715	0.318703	-0.255562	0.664213	Paired t-test	two.sided	0.416408
IL11	OID20455	P20809	Inflammation	0.269328	1.07558	0.323454	-0.343388	0.882043	Paired t-test	two.sided	0.421078
IL7	OID20535	P13232	Inflammation	-0.122855	-1.06597	0.327441	-0.404867	0.159157	Paired t-test	two.sided	0.424725
ATP5IF1	OID20760	Q9UII2	Inflammation	-0.162043	-1.06065	0.329665	-0.535875	0.211789	Paired t-test	two.sided	0.426065
METAP1D	OID20519	Q6UB28	Inflammation	-0.159638	-1.05624	0.331518	-0.529458	0.210182	Paired t-test	two.sided	0.426919
NCK2	OID20683	O43639	Inflammation	-0.114003	-1.03421	0.340911	-0.383732	0.155726	Paired t-test	two.sided	0.436594
MAP2K6	OID20552	P52564	Inflammation	-0.197033	-1.03291	0.34147	-0.663793	0.269727	Paired t-test	two.sided	0.436594
COL9A1	OID20550	P20849	Inflammation	-0.134338	-1.02865	0.343314	-0.453897	0.18522	Paired t-test	two.sided	0.437357
SCGN	OID20457	O76038	Inflammation	-0.147501	-1.0259	0.34451	-0.499314	0.204311	Paired t-test	two.sided	0.437357
BCR	OID20558	P11274	Inflammation	-0.0894638	-0.992668	0.359202	-0.309991	0.131063	Paired t-test	two.sided	0.454397
CD4	OID20584	P01730	Inflammation	-0.12358	-0.983208	0.363474	-0.431135	0.183974	Paired t-test	two.sided	0.458183
CD276	OID20680	Q5ZPR3	Inflammation	-0.154909	8	0.375	-0.426513	0.156868	Wilcoxon signed rank exact test	two.sided	0.466146
HEXIM1	OID20589	O94992	Inflammation	-0.274754	8	0.375	-0.773251	0.359631	Wilcoxon signed rank exact test	two.sided	0.466146
IRAK4	OID20577	Q9NWZ3	Inflammation	-0.280819	8	0.375	-1.2133	0.608509	Wilcoxon signed rank exact test	two.sided	0.466146
TRAF2	OID20507	Q12933	Inflammation	-0.215091	8	0.375	-0.911937	0.450734	Wilcoxon signed rank exact test	two.sided	0.466146
PCDH1	OID20614	Q08174	Inflammation	-0.0372755	-0.953653	0.377083	-0.132918	0.0583671	Paired t-test	two.sided	0.467113
AOC1	OID20452	P19801	Inflammation	-0.207379	-0.947795	0.379827	-0.742767	0.328009	Paired t-test	two.sided	0.46889
AMBN	OID20437	Q9NP70	Inflammation	-0.155645	-0.898664	0.403452	-0.57944	0.26815	Paired t-test	two.sided	0.496343
GZMB	OID20604	P10144	Inflammation	-0.0952243	-0.870255	0.417613	-0.362968	0.17252	Paired t-test	two.sided	0.512006
SAMD9L	OID20536	Q8IVG5	Inflammation	-0.146111	-0.847016	0.429471	-0.568206	0.275984	Paired t-test	two.sided	0.524746
NRTN	OID20465	Q99748	Inflammation	-0.23658	-0.835693	0.435337	-0.929286	0.456127	Paired t-test	two.sided	0.530104
IL6	OID20563	P05231	Inflammation	-0.127984	-0.827375	0.439684	-0.50649	0.250521	Paired t-test	two.sided	0.532168
MMP1	OID20672	P03956	Inflammation	-0.036054	-0.826763	0.440005	-0.14276	0.0706525	Paired t-test	two.sided	0.532168
SPRY2	OID20475	O43597	Inflammation	0.0879208	0.80703	0.450447	-0.178655	0.354496	Paired t-test	two.sided	0.542963
TRIM5	OID20526	Q9C035	Inflammation	0.207305	0.798049	0.455259	-0.428317	0.842927	Paired t-test	two.sided	0.546922
ANGPT1	OID20740	Q15389	Inflammation	-0.0898389	-0.788548	0.460388	-0.368615	0.188937	Paired t-test	two.sided	0.551234
CXCL1	OID20762	P09341	Inflammation	-0.0691362	9	0.46875	-0.281048	0.199051	Wilcoxon signed rank exact test	two.sided	0.553837
CXCL3	OID20788	P19876	Inflammation	-0.145493	9	0.46875	-0.699002	0.251485	Wilcoxon signed rank exact test	two.sided	0.553837
MEPE	OID20753	Q9NQ76	Inflammation	-0.0874852	9	0.46875	-0.35469	0.174202	Wilcoxon signed rank exact test	two.sided	0.553837
RABGAP1L	OID20447	Q5R372	Inflammation	-0.288894	9	0.46875	-1.43189	0.674	Wilcoxon signed rank exact test	two.sided	0.553837
C1QA	OID20654	P02745	Inflammation	-0.0314679	-0.758076	0.477115	-0.13304	0.0701039	Paired t-test	two.sided	0.561865
BANK1	OID20594	Q8NDB2	Inflammation	-0.146227	-0.748571	0.482418	-0.624209	0.331756	Paired t-test	two.sided	0.566248
ADGRE2	OID20755	Q9UHX3	Inflammation	-0.0934677	-0.740651	0.486867	-0.40226	0.215324	Paired t-test	two.sided	0.569603
SIT1	OID20462	Q9Y3P8	Inflammation	-0.141361	-0.723872	0.496386	-0.619205	0.336483	Paired t-test	two.sided	0.578843
MGMT	OID20588	P16455	Inflammation	-0.130615	-0.72105	0.497999	-0.573861	0.312631	Paired t-test	two.sided	0.578843
NFATC3	OID20470	Q12968	Inflammation	-0.103555	-0.697661	0.511505	-0.466752	0.259643	Paired t-test	two.sided	0.591957
NCLN	OID20448	Q969V3	Inflammation	0.199524	0.695802	0.512589	-0.502138	0.901186	Paired t-test	two.sided	0.591957
ITGA11	OID20581	Q9UKX5	Inflammation	-0.114293	-0.664081	0.531314	-0.535425	0.306839	Paired t-test	two.sided	0.61103
DAPP1	OID20524	Q9UN19	Inflammation	-0.141835	-0.662067	0.532518	-0.66604	0.382369	Paired t-test	two.sided	0.61103
IL2RB	OID20450	P14784	Inflammation	0.19916	0.647915	0.541025	-0.552988	0.951308	Paired t-test	two.sided	0.618808
FGF2	OID20503	P09038	Inflammation	-0.0893962	-0.617412	0.55965	-0.443689	0.264897	Paired t-test	two.sided	0.638072
PADI2	OID20467	Q9Y2J8	Inflammation	-0.139717	-0.611113	0.563544	-0.699147	0.419713	Paired t-test	two.sided	0.640473
AMN	OID20492	Q9BXJ7	Inflammation	-0.107235	10	0.578125	-0.359095	0.25389	Wilcoxon signed rank exact test	two.sided	0.646777
DFFA	OID20620	O00273	Inflammation	-0.0876765	10	0.578125	-0.831766	0.450824	Wilcoxon signed rank exact test	two.sided	0.646777
IRAK1	OID20485	P51617	Inflammation	-0.226081	10	0.578125	-0.854004	0.29233	Wilcoxon signed rank exact test	two.sided	0.646777
PNPT1	OID20445	Q8TCS8	Inflammation	-0.0857303	10	0.578125	-0.64987	0.275005	Wilcoxon signed rank exact test	two.sided	0.646777
TBC1D5	OID20521	Q92609	Inflammation	-0.485883	10	0.578125	-1.61924	0.837592	Wilcoxon signed rank exact test	two.sided	0.646777
PAPPA	OID20421	Q13219	Inflammation	-0.113384	-0.573071	0.587415	-0.597516	0.370747	Paired t-test	two.sided	0.655123
LTO1	OID20434	Q8WV07	Inflammation	0.0947131	0.482865	0.646304	-0.385244	0.57467	Paired t-test	two.sided	0.718561
PRKCQ	OID20468	Q04759	Inflammation	-0.0620898	-0.478029	0.649548	-0.379912	0.255732	Paired t-test	two.sided	0.719932
BACH1	OID20505	O14867	Inflammation	-0.0676098	11	0.6875	-0.388719	0.271284	Wilcoxon signed rank exact test	two.sided	0.752676
FKBP1B	OID20618	P68106	Inflammation	-0.0747319	11	0.6875	-0.335665	0.121182	Wilcoxon signed rank exact test	two.sided	0.752676
IL5	OID20472	P05113	Inflammation	0.39692	17	0.6875	-0.779394	3.09593	Wilcoxon signed rank exact test	two.sided	0.752676
NFASC	OID20634	O94856	Inflammation	0.0275246	17	0.6875	-0.0891276	0.173418	Wilcoxon signed rank exact test	two.sided	0.752676
EIF5A	OID20423	P63241	Inflammation	-0.0786577	-0.376876	0.719235	-0.589352	0.432037	Paired t-test	two.sided	0.785019
PRKAB1	OID20444	Q9Y478	Inflammation	0.045528	0.332866	0.750558	-0.28915	0.380206	Paired t-test	two.sided	0.814713
VASH1	OID20516	Q7L8A9	Inflammation	0.0685617	0.332261	0.750993	-0.436356	0.573479	Paired t-test	two.sided	0.814713
YTHDF3	OID20478	Q7Z739	Inflammation	-0.0281428	-0.315176	0.763302	-0.246633	0.190348	Paired t-test	two.sided	0.825565
JCHAIN	OID20494	P01591	Inflammation	-0.0306619	-0.3012	0.773427	-0.279755	0.218431	Paired t-test	two.sided	0.833997
PTPN6	OID20717	P29350	Inflammation	-0.0421991	-0.288626	0.782579	-0.399954	0.315556	Paired t-test	two.sided	0.841331
CASP2	OID20555	P42575	Inflammation	0.0320168	0.260811	0.802959	-0.268363	0.332396	Paired t-test	two.sided	0.860656
ARNT	OID20432	P27540	Inflammation	0.0352668	16	0.8125	-0.261515	0.229804	Wilcoxon signed rank exact test	two.sided	0.863131
SRPK2	OID20502	P78362	Inflammation	-0.0385498	12	0.8125	-0.223703	0.239432	Wilcoxon signed rank exact test	two.sided	0.863131
TANK	OID20474	Q92844	Inflammation	-0.110702	12	0.8125	-0.828345	0.502088	Wilcoxon signed rank exact test	two.sided	0.863131
FCRL3	OID20443	Q96P31	Inflammation	0.0312323	0.242503	0.816467	-0.283909	0.346373	Paired t-test	two.sided	0.864779
SKAP2	OID20761	O75563	Inflammation	-0.0326664	-0.21868	0.834148	-0.398185	0.332853	Paired t-test	two.sided	0.880899
ACTN4	OID20435	O43707	Inflammation	-0.0319945	-0.209058	0.84132	-0.406473	0.342484	Paired t-test	two.sided	0.884069
WAS	OID20479	P42768	Inflammation	0.0357267	0.206459	0.84326	-0.387698	0.459152	Paired t-test	two.sided	0.884069
PREB	OID20439	Q9HCU5	Inflammation	-0.0256998	-0.204722	0.844557	-0.332873	0.281473	Paired t-test	two.sided	0.884069
FXYD5	OID20463	Q96DB9	Inflammation	-0.0399339	-0.187599	0.857374	-0.560804	0.480936	Paired t-test	two.sided	0.894869
SPINT2	OID20720	O43291	Inflammation	0.0230011	0.180309	0.862846	-0.289138	0.335141	Paired t-test	two.sided	0.897962
LAT	OID20640	O43561	Inflammation	0.00898164	0.161251	0.877188	-0.127311	0.145274	Paired t-test	two.sided	0.909557
IL1A	OID20488	P01583	Inflammation	-0.0500141	-0.158757	0.87907	-0.820881	0.720853	Paired t-test	two.sided	0.909557
CXCL14	OID20458	O95715	Inflammation	-0.015907	-0.145032	0.889435	-0.284281	0.252467	Paired t-test	two.sided	0.91763
HLA-E	OID20532	P13747	Inflammation	-0.0092775	-0.0965633	0.926218	-0.244369	0.225814	Paired t-test	two.sided	0.952833
ICA1	OID20484	Q05084	Inflammation	0.0735049	15	0.9375	-0.600842	0.641607	Wilcoxon signed rank exact test	two.sided	0.956197
IL20	OID20453	Q9NYY1	Inflammation	0.0215576	15	0.9375	-0.564013	0.390489	Wilcoxon signed rank exact test	two.sided	0.956197
IL4	OID20426	P05112	Inflammation	0.0774511	15	0.9375	-3.88127	1.43886	Wilcoxon signed rank exact test	two.sided	0.956197
RGS8	OID20454	P57771	Inflammation	0.00843406	0.0653022	0.950055	-0.307595	0.324463	Paired t-test	two.sided	0.966249
ARHGEF12	OID20554	Q9NZN5	Inflammation	-0.0085348	-0.0380282	0.970899	-0.557704	0.540634	Paired t-test	two.sided	0.984651
CCN2	OID20709	P29279	Inflammation	0.00271	0.0301139	0.976953	-0.217492	0.222912	Paired t-test	two.sided	0.985984
PPP1R9B	OID20643	Q96SB3	Inflammation	-0.00495638	-0.0291089	0.977722	-0.421593	0.41168	Paired t-test	two.sided	0.985984
IL2	OID20419	P60568	Inflammation	0.00452881	0.0165779	0.987311	-0.663927	0.672984	Paired t-test	two.sided	0.992858
FGF19	OID20715	O95750	Inflammation	0.00927518	14	1	-0.440535	0.493692	Wilcoxon signed rank exact test	two.sided	1
MYO9B	OID20451	Q13459	Inflammation	0.0054958	14	1	-0.441671	0.664	Wilcoxon signed rank exact test	two.sided	1

## Sheet: control
Assay	OlinkID	UniProt	Panel	estimate	statistic	p.value	conf.low	conf.high	method	alternative	Adjusted_pval	Threshold
LSP1	OID20530	P33241	Inflammation	0.27248	4.45953	0.00664335	0.115416	0.429543	Paired t-test	two.sided	0.961426	Non-significant
BCR	OID20558	P11274	Inflammation	0.169094	3.40812	0.0190822	0.0415544	0.296633	Paired t-test	two.sided	0.961426	Non-significant
ANXA11	OID20583	P50995	Inflammation	0.134724	3.28797	0.0217623	0.0293947	0.240053	Paired t-test	two.sided	0.961426	Non-significant
PDLIM7	OID20729	Q9NR12	Inflammation	-0.277118	-3.14326	0.0255722	-0.503746	-0.050489	Paired t-test	two.sided	0.961426	Non-significant
KYNU	OID20669	Q16719	Inflammation	0.170771	3.05588	0.0282344	0.0271198	0.314423	Paired t-test	two.sided	0.961426	Non-significant
SIT1	OID20462	Q9Y3P8	Inflammation	-0.552027	-3.02622	0.0292076	-1.02094	-0.0831148	Paired t-test	two.sided	0.961426	Non-significant
IL24	OID20440	Q13007	Inflammation	0.187559	21	0.03125	0.151024	0.337238	Wilcoxon signed rank exact test	two.sided	0.961426	Non-significant
PTX3	OID20570	P26022	Inflammation	0.103965	2.80772	0.0376492	0.00878088	0.19915	Paired t-test	two.sided	0.961426	Non-significant
MPIG6B	OID20779	O95866	Inflammation	-0.441391	-2.70826	0.042364	-0.860343	-0.0224389	Paired t-test	two.sided	0.961426	Non-significant
EGF	OID20698	P01133	Inflammation	-0.533666	-2.53007	0.0525252	-1.07588	0.00854421	Paired t-test	two.sided	0.961426	Non-significant
FIS1	OID20722	Q9Y3D6	Inflammation	0.239213	2.47491	0.0561904	-0.00924672	0.487672	Paired t-test	two.sided	0.961426	Non-significant
ARHGEF12	OID20554	Q9NZN5	Inflammation	-0.185537	-2.44748	0.058116	-0.380405	0.0093317	Paired t-test	two.sided	0.961426	Non-significant
MANF	OID20707	P55145	Inflammation	-0.223396	-2.41686	0.0603511	-0.461002	0.0142093	Paired t-test	two.sided	0.961426	Non-significant
VASH1	OID20516	Q7L8A9	Inflammation	0.20451	2.41582	0.0604284	-0.0131015	0.422122	Paired t-test	two.sided	0.961426	Non-significant
DFFA	OID20620	O00273	Inflammation	0.248848	20	0.0625	-0.0592928	2.06928	Wilcoxon signed rank exact test	two.sided	0.961426	Non-significant
FOXO1	OID20515	Q12778	Inflammation	0.209178	2.28747	0.0708727	-0.0258887	0.444244	Paired t-test	two.sided	0.961426	Non-significant
YTHDF3	OID20478	Q7Z739	Inflammation	0.0840922	2.26469	0.0729222	-0.0113584	0.179543	Paired t-test	two.sided	0.961426	Non-significant
SKAP2	OID20761	O75563	Inflammation	-0.448589	-2.09708	0.0900868	-0.998465	0.101288	Paired t-test	two.sided	0.961426	Non-significant
MEPE	OID20753	Q9NQ76	Inflammation	0.142701	19	0.09375	-0.0360985	0.355884	Wilcoxon signed rank exact test	two.sided	0.961426	Non-significant
PIK3AP1	OID20587	Q6ZUJ8	Inflammation	0.298511	19	0.09375	-0.133339	2.28386	Wilcoxon signed rank exact test	two.sided	0.961426	Non-significant
TRAF2	OID20507	Q12933	Inflammation	0.195078	19	0.09375	-0.154099	1.73351	Wilcoxon signed rank exact test	two.sided	0.961426	Non-significant
B4GALT1	OID20780	P15291	Inflammation	0.0746923	2.04059	0.0967957	-0.0193993	0.168784	Paired t-test	two.sided	0.961426	Non-significant
METAP1D	OID20519	Q6UB28	Inflammation	0.325112	2.03881	0.0970162	-0.084798	0.735023	Paired t-test	two.sided	0.961426	Non-significant
ANGPTL4	OID20703	Q9BY76	Inflammation	0.148712	2.02649	0.0985511	-0.0399275	0.337351	Paired t-test	two.sided	0.961426	Non-significant
CD200R1	OID20595	Q8TD46	Inflammation	0.176491	1.94802	0.108946	-0.0564041	0.409385	Paired t-test	two.sided	0.961426	Non-significant
CLIP2	OID20559	Q9UDT6	Inflammation	-0.423949	-1.81951	0.128491	-1.0229	0.175002	Paired t-test	two.sided	0.961426	Non-significant
CASP2	OID20555	P42575	Inflammation	-0.135856	-1.8042	0.131046	-0.329421	0.0577081	Paired t-test	two.sided	0.961426	Non-significant
WNT9A	OID20460	O14904	Inflammation	0.40142	1.79146	0.133214	-0.17458	0.97742	Paired t-test	two.sided	0.961426	Non-significant
HSD11B1	OID20575	P28845	Inflammation	0.115286	1.78597	0.134159	-0.0506474	0.28122	Paired t-test	two.sided	0.961426	Non-significant
ADA	OID20645	P00813	Inflammation	0.347802	1.76575	0.1377	-0.15853	0.854134	Paired t-test	two.sided	0.961426	Non-significant
DAPP1	OID20524	Q9UN19	Inflammation	0.497001	1.68202	0.153391	-0.262551	1.25655	Paired t-test	two.sided	0.961426	Non-significant
IL22RA1	OID20449	Q8N6P7	Inflammation	0.190519	18	0.15625	-0.0362794	0.397699	Wilcoxon signed rank exact test	two.sided	0.961426	Non-significant
KLRB1	OID20629	Q12918	Inflammation	0.0645236	18	0.15625	-0.262721	0.369534	Wilcoxon signed rank exact test	two.sided	0.961426	Non-significant
LAMP3	OID20638	Q9UQV4	Inflammation	0.119281	18	0.15625	-0.0816151	0.320178	Wilcoxon signed rank exact test	two.sided	0.961426	Non-significant
PRDX5	OID20644	P30044	Inflammation	0.0768339	18	0.15625	-0.0340232	0.912076	Wilcoxon signed rank exact test	two.sided	0.961426	Non-significant
RAB37	OID20425	Q96AX2	Inflammation	-0.228733	3	0.15625	-0.795323	0.0998911	Wilcoxon signed rank exact test	two.sided	0.961426	Non-significant
TREM2	OID20731	Q9NZC2	Inflammation	0.193386	18	0.15625	-0.28911	0.443653	Wilcoxon signed rank exact test	two.sided	0.961426	Non-significant
IL2	OID20419	P60568	Inflammation	0.521678	1.61034	0.16824	-0.311077	1.35443	Paired t-test	two.sided	0.961426	Non-significant
IL18	OID20694	Q14116	Inflammation	0.209913	1.59501	0.171596	-0.128392	0.548219	Paired t-test	two.sided	0.961426	Non-significant
PCDH1	OID20614	Q08174	Inflammation	0.0838292	1.54654	0.182644	-0.0555078	0.223166	Paired t-test	two.sided	0.961426	Non-significant
SPRY2	OID20475	O43597	Inflammation	0.108866	1.45584	0.205206	-0.0833584	0.30109	Paired t-test	two.sided	0.961426	Non-significant
EGLN1	OID20572	Q9GZT9	Inflammation	0.311765	1.44743	0.207431	-0.241919	0.865448	Paired t-test	two.sided	0.961426	Non-significant
LILRB4	OID20429	Q8NHJ6	Inflammation	0.145825	1.42548	0.21334	-0.117142	0.408792	Paired t-test	two.sided	0.961426	Non-significant
CHRDL1	OID20771	Q9BU40	Inflammation	0.130609	17	0.21875	-0.222525	0.371624	Wilcoxon signed rank exact test	two.sided	0.961426	Non-significant
FGF19	OID20715	O95750	Inflammation	0.164045	17	0.21875	-0.303985	0.527727	Wilcoxon signed rank exact test	two.sided	0.961426	Non-significant
NT5C3A	OID20553	Q9H0P0	Inflammation	0.382868	17	0.21875	-0.74329	2.13277	Wilcoxon signed rank exact test	two.sided	0.961426	Non-significant
PSMG3	OID20549	Q9BT73	Inflammation	0.334745	17	0.21875	-0.219086	1.80315	Wilcoxon signed rank exact test	two.sided	0.961426	Non-significant
EPO	OID20522	P01588	Inflammation	0.0871373	1.40532	0.218911	-0.0722522	0.246527	Paired t-test	two.sided	0.961426	Non-significant
LAT	OID20640	O43561	Inflammation	0.150643	1.32801	0.241568	-0.140952	0.442238	Paired t-test	two.sided	0.961426	Non-significant
ARTN	OID20446	Q5T4W7	Inflammation	0.294106	1.31914	0.244301	-0.279012	0.867223	Paired t-test	two.sided	0.961426	Non-significant
MGMT	OID20588	P16455	Inflammation	0.327603	1.28543	0.254959	-0.327533	0.982739	Paired t-test	two.sided	0.961426	Non-significant
NCLN	OID20448	Q969V3	Inflammation	-0.0539834	-1.27417	0.258613	-0.162893	0.0549261	Paired t-test	two.sided	0.961426	Non-significant
IL33	OID20428	O95760	Inflammation	0.204264	1.25989	0.263315	-0.212502	0.621031	Paired t-test	two.sided	0.961426	Non-significant
ERBB3	OID20705	P21860	Inflammation	0.136329	1.25934	0.263495	-0.141947	0.414605	Paired t-test	two.sided	0.961426	Non-significant
LY75	OID20580	O60449	Inflammation	0.224185	1.24755	0.267441	-0.23775	0.686121	Paired t-test	two.sided	0.961426	Non-significant
AGRP	OID20658	O00253	Inflammation	0.230787	1.22857	0.273901	-0.252098	0.713673	Paired t-test	two.sided	0.961426	Non-significant
TRIM21	OID20533	P19474	Inflammation	0.362557	1.2128	0.279376	-0.405899	1.13101	Paired t-test	two.sided	0.961426	Non-significant
DPP10	OID20527	Q8N608	Inflammation	0.160439	1.1867	0.288651	-0.187096	0.507974	Paired t-test	two.sided	0.961426	Non-significant
NPPC	OID20568	P23582	Inflammation	0.134104	1.17164	0.294128	-0.16012	0.428327	Paired t-test	two.sided	0.961426	Non-significant
IL32	OID20605	P24001	Inflammation	0.184177	1.16729	0.295727	-0.221414	0.589768	Paired t-test	two.sided	0.961426	Non-significant
SLC39A5	OID20539	Q6ZMH5	Inflammation	0.135532	1.15795	0.299185	-0.16534	0.436404	Paired t-test	two.sided	0.961426	Non-significant
COLEC12	OID20738	Q5KU26	Inflammation	0.068523	1.15608	0.299884	-0.0838405	0.220887	Paired t-test	two.sided	0.961426	Non-significant
CXADR	OID20561	P78310	Inflammation	0.228272	1.15026	0.30206	-0.281865	0.73841	Paired t-test	two.sided	0.961426	Non-significant
FST	OID20770	P19883	Inflammation	0.127191	1.14881	0.302606	-0.157412	0.411795	Paired t-test	two.sided	0.961426	Non-significant
CXCL9	OID20675	Q07325	Inflammation	0.0753954	1.12452	0.31186	-0.0969537	0.247745	Paired t-test	two.sided	0.961426	Non-significant
IL20RA	OID20422	Q9UHF4	Inflammation	-0.38857	-1.12299	0.312449	-1.27802	0.500883	Paired t-test	two.sided	0.961426	Non-significant
CLEC4C	OID20547	Q8WTT0	Inflammation	-0.0518997	5	0.3125	-0.250864	0.205374	Wilcoxon signed rank exact test	two.sided	0.961426	Non-significant
IL16	OID20633	Q14005	Inflammation	0.132004	16	0.3125	-0.197419	0.28985	Wilcoxon signed rank exact test	two.sided	0.961426	Non-significant
NFASC	OID20634	O94856	Inflammation	0.065155	16	0.3125	-0.0666549	0.18801	Wilcoxon signed rank exact test	two.sided	0.961426	Non-significant
NUB1	OID20510	Q9Y5A7	Inflammation	0.265148	16	0.3125	-0.382035	1.98029	Wilcoxon signed rank exact test	two.sided	0.961426	Non-significant
PKLR	OID20682	P30613	Inflammation	0.298983	16	0.3125	-0.339575	1.84905	Wilcoxon signed rank exact test	two.sided	0.961426	Non-significant
RABGAP1L	OID20447	Q5R372	Inflammation	0.302602	16	0.3125	-0.175155	2.56183	Wilcoxon signed rank exact test	two.sided	0.961426	Non-significant
SCGB1A1	OID20688	P11684	Inflammation	0.0402503	16	0.3125	-0.0907775	0.127865	Wilcoxon signed rank exact test	two.sided	0.961426	Non-significant
MAP2K6	OID20552	P52564	Inflammation	-0.249712	-1.11256	0.316508	-0.826677	0.327252	Paired t-test	two.sided	0.961426	Non-significant
IL17F	OID20456	Q96PD4	Inflammation	0.120593	1.1124	0.31657	-0.158079	0.399266	Paired t-test	two.sided	0.961426	Non-significant
IL17RB	OID20585	Q9NRM6	Inflammation	0.189635	1.10772	0.318405	-0.250434	0.629703	Paired t-test	two.sided	0.961426	Non-significant
PREB	OID20439	Q9HCU5	Inflammation	0.123538	1.1062	0.319003	-0.16354	0.410615	Paired t-test	two.sided	0.961426	Non-significant
MEGF10	OID20746	Q96KG7	Inflammation	0.129119	1.104	0.319871	-0.171526	0.429765	Paired t-test	two.sided	0.961426	Non-significant
LGALS9	OID20781	O00182	Inflammation	0.0686096	1.09912	0.321802	-0.0918526	0.229072	Paired t-test	two.sided	0.961426	Non-significant
NCR1	OID20566	O76036	Inflammation	0.165493	1.086	0.32704	-0.226233	0.557219	Paired t-test	two.sided	0.961426	Non-significant
MICB_MICA	OID20593	Q29980_Q29983	Inflammation	0.129685	1.08474	0.327547	-0.177638	0.437008	Paired t-test	two.sided	0.961426	Non-significant
PLXNA4	OID20597	Q9HCM2	Inflammation	-0.140029	-1.07962	0.329614	-0.473439	0.193381	Paired t-test	two.sided	0.961426	Non-significant
CRLF1	OID20699	O75462	Inflammation	0.0590574	1.07067	0.333256	-0.082734	0.200849	Paired t-test	two.sided	0.961426	Non-significant
PARP1	OID20500	P09874	Inflammation	0.0982022	1.06846	0.334158	-0.138059	0.334464	Paired t-test	two.sided	0.961426	Non-significant
GOPC	OID20551	Q9HD26	Inflammation	0.357971	1.06422	0.335903	-0.506698	1.22264	Paired t-test	two.sided	0.961426	Non-significant
IL15RA	OID20498	Q13261	Inflammation	-0.176611	-1.04605	0.34345	-0.610618	0.257397	Paired t-test	two.sided	0.961426	Non-significant
ITGA11	OID20581	Q9UKX5	Inflammation	0.135157	1.04345	0.344539	-0.197807	0.468122	Paired t-test	two.sided	0.961426	Non-significant
HCLS1	OID20648	P14317	Inflammation	0.219278	1.03718	0.347184	-0.324188	0.762744	Paired t-test	two.sided	0.961426	Non-significant
CDSN	OID20667	Q15517	Inflammation	0.111918	1.03216	0.349313	-0.166812	0.390648	Paired t-test	two.sided	0.961426	Non-significant
STX8	OID20531	Q9UNK0	Inflammation	0.136462	1.03081	0.34989	-0.203841	0.476766	Paired t-test	two.sided	0.961426	Non-significant
IL10RB	OID20696	Q08334	Inflammation	0.0978035	1.02895	0.350683	-0.146536	0.342143	Paired t-test	two.sided	0.961426	Non-significant
CD83	OID20565	Q01151	Inflammation	0.175211	1.02819	0.351005	-0.262833	0.613255	Paired t-test	two.sided	0.961426	Non-significant
CD4	OID20584	P01730	Inflammation	0.111167	1.02684	0.351584	-0.167128	0.389463	Paired t-test	two.sided	0.961426	Non-significant
NELL2	OID20706	Q99435	Inflammation	0.0598983	1.01549	0.356465	-0.0917268	0.211523	Paired t-test	two.sided	0.961426	Non-significant
CTRC	OID20752	Q99895	Inflammation	0.135569	1.0133	0.357411	-0.208347	0.479485	Paired t-test	two.sided	0.961426	Non-significant
SIGLEC10	OID20537	Q96LC7	Inflammation	0.130953	1.00302	0.361891	-0.204658	0.466564	Paired t-test	two.sided	0.961426	Non-significant
PADI2	OID20467	Q9Y2J8	Inflammation	0.226247	0.998947	0.363681	-0.355953	0.808447	Paired t-test	two.sided	0.961426	Non-significant
PTH1R	OID20571	Q03431	Inflammation	0.144992	0.997884	0.364148	-0.228512	0.518496	Paired t-test	two.sided	0.961426	Non-significant
DAG1	OID20774	Q14118	Inflammation	-0.0445697	-0.995035	0.365404	-0.159712	0.0705721	Paired t-test	two.sided	0.961426	Non-significant
REG4	OID20784	Q9BYZ8	Inflammation	0.100766	0.985116	0.369806	-0.162175	0.363706	Paired t-test	two.sided	0.961426	Non-significant
IL3RA	OID20461	P26951	Inflammation	0.107071	0.975275	0.374215	-0.175141	0.389283	Paired t-test	two.sided	0.961426	Non-significant
CXCL6	OID20613	P80162	Inflammation	0.186949	0.970625	0.376314	-0.308163	0.682061	Paired t-test	two.sided	0.961426	Non-significant
IL2RB	OID20450	P14784	Inflammation	0.220072	0.960884	0.380741	-0.368671	0.808815	Paired t-test	two.sided	0.961426	Non-significant
IL12RB1	OID20486	P42701	Inflammation	0.171834	0.951821	0.384898	-0.292237	0.635905	Paired t-test	two.sided	0.961426	Non-significant
CLEC4A	OID20573	Q9UMR7	Inflammation	0.108821	0.922908	0.398404	-0.194279	0.41192	Paired t-test	two.sided	0.961426	Non-significant
PLA2G4A	OID20685	P47712	Inflammation	0.126399	0.920333	0.399625	-0.226646	0.479444	Paired t-test	two.sided	0.961426	Non-significant
IFNLR1	OID20506	Q8IU57	Inflammation	0.142786	0.919151	0.400187	-0.256542	0.542113	Paired t-test	two.sided	0.961426	Non-significant
PRKAB1	OID20444	Q9Y478	Inflammation	0.171088	0.910858	0.404144	-0.311748	0.653924	Paired t-test	two.sided	0.961426	Non-significant
TNFRSF11B	OID20735	O00300	Inflammation	0.0932732	0.910215	0.404452	-0.170144	0.356691	Paired t-test	two.sided	0.961426	Non-significant
SCGN	OID20457	O76038	Inflammation	0.146998	0.904085	0.407398	-0.270961	0.564958	Paired t-test	two.sided	0.961426	Non-significant
IL15	OID20562	P40933	Inflammation	0.154428	0.903443	0.407708	-0.284969	0.593826	Paired t-test	two.sided	0.961426	Non-significant
MERTK	OID20657	Q12866	Inflammation	0.106464	0.90072	0.409023	-0.197375	0.410302	Paired t-test	two.sided	0.961426	Non-significant
SLAMF7	OID20602	Q9NQ25	Inflammation	0.142701	0.89341	0.41257	-0.267888	0.553289	Paired t-test	two.sided	0.961426	Non-significant
CCL3	OID20610	P10147	Inflammation	0.133308	0.889949	0.414257	-0.251747	0.518363	Paired t-test	two.sided	0.961426	Non-significant
LAIR1	OID20737	Q6GTX8	Inflammation	0.102993	0.888711	0.414863	-0.194913	0.4009	Paired t-test	two.sided	0.961426	Non-significant
SHMT1	OID20714	P34896	Inflammation	0.33446	0.87737	0.420437	-0.645465	1.31438	Paired t-test	two.sided	0.961426	Non-significant
CSF1	OID20719	P09603	Inflammation	0.0848885	0.867799	0.425186	-0.166567	0.336344	Paired t-test	two.sided	0.961426	Non-significant
F2R	OID20691	P25116	Inflammation	-0.0840399	-0.859635	0.42927	-0.335346	0.167266	Paired t-test	two.sided	0.961426	Non-significant
IL18R1	OID20652	Q13478	Inflammation	0.0810484	0.850328	0.433963	-0.163965	0.326061	Paired t-test	two.sided	0.961426	Non-significant
MZB1	OID20732	Q8WU39	Inflammation	0.0822004	0.847384	0.435455	-0.167159	0.331559	Paired t-test	two.sided	0.961426	Non-significant
ARNT	OID20432	P27540	Inflammation	0.0225153	15	0.4375	-0.417676	0.385556	Wilcoxon signed rank exact test	two.sided	0.961426	Non-significant
CD276	OID20680	Q5ZPR3	Inflammation	0.0859966	15	0.4375	-0.306126	0.319366	Wilcoxon signed rank exact test	two.sided	0.961426	Non-significant
CD79B	OID20635	P40259	Inflammation	0.0818571	15	0.4375	-0.309951	0.313873	Wilcoxon signed rank exact test	two.sided	0.961426	Non-significant
CST7	OID20704	O76096	Inflammation	-0.0772644	6	0.4375	-0.540311	0.162885	Wilcoxon signed rank exact test	two.sided	0.961426	Non-significant
CXCL1	OID20762	P09341	Inflammation	-0.0778586	6	0.4375	-0.317017	0.511988	Wilcoxon signed rank exact test	two.sided	0.961426	Non-significant
DNAJA2	OID20627	O60884	Inflammation	-0.198654	6	0.4375	-0.32986	1.70316	Wilcoxon signed rank exact test	two.sided	0.961426	Non-significant
DNPH1	OID20744	O43598	Inflammation	0.353482	15	0.4375	-0.287981	1.39826	Wilcoxon signed rank exact test	two.sided	0.961426	Non-significant
FCRL6	OID20529	Q6DN72	Inflammation	0.131635	15	0.4375	-0.206701	0.469972	Wilcoxon signed rank exact test	two.sided	0.961426	Non-significant
FKBP1B	OID20618	P68106	Inflammation	-0.169589	6	0.4375	-0.308865	0.3406	Wilcoxon signed rank exact test	two.sided	0.961426	Non-significant
GLOD4	OID20710	Q9HC38	Inflammation	0.108197	15	0.4375	-0.200285	0.841535	Wilcoxon signed rank exact test	two.sided	0.961426	Non-significant
GMPR	OID20641	P36959	Inflammation	0.129712	15	0.4375	-0.474377	1.17353	Wilcoxon signed rank exact test	two.sided	0.961426	Non-significant
HSPA1A	OID20718	P0DMV8	Inflammation	-0.0867163	6	0.4375	-0.539088	1.97649	Wilcoxon signed rank exact test	two.sided	0.961426	Non-significant
IL1R2	OID20757	P27930	Inflammation	0.0488899	15	0.4375	-0.114052	0.196977	Wilcoxon signed rank exact test	two.sided	0.961426	Non-significant
IL4	OID20426	P05112	Inflammation	-0.413513	6	0.4375	-1.64464	0.817619	Wilcoxon signed rank exact test	two.sided	0.961426	Non-significant
IL5	OID20472	P05113	Inflammation	0.198581	15	0.4375	-0.593028	0.873763	Wilcoxon signed rank exact test	two.sided	0.961426	Non-significant
MYO9B	OID20451	Q13459	Inflammation	-0.15327	6	0.4375	-0.962616	0.338249	Wilcoxon signed rank exact test	two.sided	0.961426	Non-significant
NUDC	OID20623	Q9Y266	Inflammation	0.0804708	15	0.4375	-0.196009	0.945428	Wilcoxon signed rank exact test	two.sided	0.961426	Non-significant
PNLIPRP2	OID20775	P54317	Inflammation	0.15033	15	0.4375	-0.332553	0.417473	Wilcoxon signed rank exact test	two.sided	0.961426	Non-significant
SCRN1	OID20542	Q12765	Inflammation	0.292568	15	0.4375	-0.429559	1.0147	Wilcoxon signed rank exact test	two.sided	0.961426	Non-significant
SMOC2	OID20730	Q9H3U7	Inflammation	0.099686	15	0.4375	-0.404508	0.452438	Wilcoxon signed rank exact test	two.sided	0.961426	Non-significant
TNFAIP8	OID20433	O95379	Inflammation	0.693036	15	0.4375	-1.73477	2.12488	Wilcoxon signed rank exact test	two.sided	0.961426	Non-significant
CCL7	OID20523	P80098	Inflammation	-0.102553	-0.840297	0.439064	-0.416278	0.211171	Paired t-test	two.sided	0.961426	Non-significant
CCL28	OID20569	Q9NRJ3	Inflammation	0.197232	0.838723	0.439868	-0.40726	0.801724	Paired t-test	two.sided	0.961426	Non-significant
TNFSF13	OID20733	O75888	Inflammation	0.106176	0.837015	0.440743	-0.219904	0.432255	Paired t-test	two.sided	0.961426	Non-significant
KLRD1	OID20632	Q13241	Inflammation	0.0653644	0.836712	0.440898	-0.135451	0.26618	Paired t-test	two.sided	0.961426	Non-significant
DNER	OID20712	Q8NFT8	Inflammation	0.0836885	0.833841	0.442371	-0.174308	0.341685	Paired t-test	two.sided	0.961426	Non-significant
CCL23	OID20693	P55773	Inflammation	0.102749	0.831917	0.44336	-0.21474	0.420238	Paired t-test	two.sided	0.961426	Non-significant
PSPN	OID20511	O60542	Inflammation	0.12008	0.829844	0.444428	-0.251887	0.492047	Paired t-test	two.sided	0.961426	Non-significant
ENAH	OID20497	Q8N8S7	Inflammation	-0.123437	-0.829613	0.444547	-0.505909	0.259036	Paired t-test	two.sided	0.961426	Non-significant
IL1A	OID20488	P01583	Inflammation	-0.333735	-0.827744	0.445512	-1.37016	0.702689	Paired t-test	two.sided	0.961426	Non-significant
CXCL10	OID20697	P02778	Inflammation	0.0735163	0.822509	0.448222	-0.156244	0.303277	Paired t-test	two.sided	0.961426	Non-significant
AGRN	OID20786	O00468	Inflammation	0.108821	0.800582	0.459706	-0.240591	0.458232	Paired t-test	two.sided	0.961426	Non-significant
CRHBP	OID20747	P24387	Inflammation	0.0809309	0.791136	0.464721	-0.182032	0.343894	Paired t-test	two.sided	0.961426	Non-significant
SAMD9L	OID20536	Q8IVG5	Inflammation	0.148986	0.790919	0.464836	-0.335235	0.633206	Paired t-test	two.sided	0.961426	Non-significant
BANK1	OID20594	Q8NDB2	Inflammation	-0.179063	-0.786498	0.467197	-0.76431	0.406184	Paired t-test	two.sided	0.961426	Non-significant
TNFRSF4	OID20653	P43489	Inflammation	0.0795751	0.7862	0.467357	-0.180606	0.339756	Paired t-test	two.sided	0.961426	Non-significant
CCL22	OID20765	O00626	Inflammation	0.107041	0.780083	0.470639	-0.245688	0.45977	Paired t-test	two.sided	0.961426	Non-significant
CEP164	OID20441	Q9UPV0	Inflammation	0.141079	0.773195	0.474355	-0.327954	0.610111	Paired t-test	two.sided	0.961426	Non-significant
CLEC4G	OID20590	Q6UXB4	Inflammation	0.113028	0.764973	0.478818	-0.266785	0.492841	Paired t-test	two.sided	0.961426	Non-significant
PTPN6	OID20717	P29350	Inflammation	-0.123368	-0.762182	0.48034	-0.539448	0.292711	Paired t-test	two.sided	0.961426	Non-significant
LGALS4	OID20748	P56470	Inflammation	0.10621	0.756533	0.483432	-0.254675	0.467094	Paired t-test	two.sided	0.961426	Non-significant
AMBN	OID20437	Q9NP70	Inflammation	0.0764847	0.75429	0.484663	-0.184171	0.337141	Paired t-test	two.sided	0.961426	Non-significant
CSF3	OID20491	P09919	Inflammation	0.0969384	0.752776	0.485495	-0.234087	0.427964	Paired t-test	two.sided	0.961426	Non-significant
FASLG	OID20665	P48023	Inflammation	0.0752684	0.74893	0.487614	-0.183078	0.333615	Paired t-test	two.sided	0.961426	Non-significant
MAPK9	OID20557	P45984	Inflammation	0.124304	0.742946	0.490925	-0.305786	0.554394	Paired t-test	two.sided	0.961426	Non-significant
IL5RA	OID20601	Q01344	Inflammation	0.120232	0.739281	0.49296	-0.297832	0.538297	Paired t-test	two.sided	0.961426	Non-significant
BSG	OID20626	P35613	Inflammation	0.0530491	0.732152	0.496937	-0.133206	0.239304	Paired t-test	two.sided	0.961426	Non-significant
TNFSF10	OID20611	P50591	Inflammation	0.0674242	0.728627	0.498911	-0.170447	0.305296	Paired t-test	two.sided	0.961426	Non-significant
ADGRE2	OID20755	Q9UHX3	Inflammation	0.0556008	0.727594	0.499491	-0.140836	0.252038	Paired t-test	two.sided	0.961426	Non-significant
SERPINB8	OID20630	P50452	Inflammation	0.0488795	0.723808	0.501619	-0.124715	0.222474	Paired t-test	two.sided	0.961426	Non-significant
CD200	OID20603	P41217	Inflammation	0.12043	0.719231	0.504201	-0.309994	0.550853	Paired t-test	two.sided	0.961426	Non-significant
TPSAB1	OID20642	Q15661	Inflammation	0.0483661	0.718163	0.504804	-0.124755	0.221487	Paired t-test	two.sided	0.961426	Non-significant
NME3	OID20789	Q13232	Inflammation	0.0618487	0.716866	0.505539	-0.159932	0.283629	Paired t-test	two.sided	0.961426	Non-significant
SIRPB1	OID20739	O00241	Inflammation	0.0924019	0.710276	0.509278	-0.242013	0.426817	Paired t-test	two.sided	0.961426	Non-significant
TNFSF12	OID20624	O43508	Inflammation	0.117108	0.709968	0.509454	-0.306905	0.541121	Paired t-test	two.sided	0.961426	Non-significant
WFIKKN2	OID20785	Q8TEU8	Inflammation	0.0625918	0.708585	0.510242	-0.164477	0.289661	Paired t-test	two.sided	0.961426	Non-significant
EPCAM	OID20743	P16422	Inflammation	0.084464	0.700211	0.515028	-0.225617	0.394545	Paired t-test	two.sided	0.961426	Non-significant
LTO1	OID20434	Q8WV07	Inflammation	0.171593	0.693088	0.519123	-0.464825	0.80801	Paired t-test	two.sided	0.961426	Non-significant
ICAM4	OID20578	Q14773	Inflammation	0.110444	0.686944	0.522674	-0.302845	0.523733	Paired t-test	two.sided	0.961426	Non-significant
DGKZ	OID20466	Q13574	Inflammation	0.116634	0.673883	0.530277	-0.328275	0.561543	Paired t-test	two.sided	0.961426	Non-significant
MMP10	OID20687	P09238	Inflammation	0.0807391	0.666069	0.534861	-0.23086	0.392338	Paired t-test	two.sided	0.961426	Non-significant
CCN2	OID20709	P29279	Inflammation	-0.0183796	-0.665816	0.535009	-0.0893398	0.0525805	Paired t-test	two.sided	0.961426	Non-significant
EDAR	OID20525	Q9UNE0	Inflammation	-0.0607621	-0.664057	0.536045	-0.295974	0.174449	Paired t-test	two.sided	0.961426	Non-significant
ANGPT1	OID20740	Q15389	Inflammation	0.0233904	0.660605	0.538082	-0.0676275	0.114408	Paired t-test	two.sided	0.961426	Non-significant
IL1RN	OID20700	P18510	Inflammation	0.0637819	0.660118	0.53837	-0.184593	0.312156	Paired t-test	two.sided	0.961426	Non-significant
FABP1	OID20778	P07148	Inflammation	-0.109256	-0.657166	0.540116	-0.536624	0.318112	Paired t-test	two.sided	0.961426	Non-significant
PDGFB	OID20741	P01127	Inflammation	0.0920254	0.648036	0.54554	-0.273014	0.457065	Paired t-test	two.sided	0.961426	Non-significant
CD6	OID20649	P30203	Inflammation	0.0813502	0.644022	0.547935	-0.243355	0.406055	Paired t-test	two.sided	0.961426	Non-significant
CXCL12	OID20464	P48061	Inflammation	0.0873339	0.643095	0.54849	-0.261757	0.436425	Paired t-test	two.sided	0.961426	Non-significant
NFATC3	OID20470	Q12968	Inflammation	0.140477	0.636531	0.552426	-0.42683	0.707785	Paired t-test	two.sided	0.961426	Non-significant
GAL	OID20727	P22466	Inflammation	0.0648437	0.631551	0.555424	-0.199088	0.328775	Paired t-test	two.sided	0.961426	Non-significant
LIFR	OID20606	P42702	Inflammation	0.0866082	0.630998	0.555757	-0.266219	0.439436	Paired t-test	two.sided	0.961426	Non-significant
CD84	OID20607	Q9UIB8	Inflammation	-0.0590136	-0.630487	0.556065	-0.29962	0.181593	Paired t-test	two.sided	0.961426	Non-significant
BTN2A1	OID20713	Q7KYR7	Inflammation	0.0453636	0.623555	0.560259	-0.141646	0.232373	Paired t-test	two.sided	0.961426	Non-significant
LTBR	OID20768	P36941	Inflammation	0.0712057	0.620559	0.562078	-0.223754	0.366166	Paired t-test	two.sided	0.961426	Non-significant
CRKL	OID20742	P46109	Inflammation	-0.165217	7	0.5625	-0.390534	2.47714	Wilcoxon signed rank exact test	two.sided	0.961426	Non-significant
HEXIM1	OID20589	O94992	Inflammation	0.214315	14	0.5625	-0.369191	1.77204	Wilcoxon signed rank exact test	two.sided	0.961426	Non-significant
IL17C	OID20477	Q9P0M4	Inflammation	-0.0582849	7	0.5625	-0.146942	0.491438	Wilcoxon signed rank exact test	two.sided	0.961426	Non-significant
LY6D	OID20708	Q14210	Inflammation	0.0652486	14	0.5625	-0.264625	0.238373	Wilcoxon signed rank exact test	two.sided	0.961426	Non-significant
MILR1	OID20482	Q7Z6M3	Inflammation	0.0767025	14	0.5625	-0.386219	0.808607	Wilcoxon signed rank exact test	two.sided	0.961426	Non-significant
NCF2	OID20567	P19878	Inflammation	0.171151	14	0.5625	-0.256999	0.711207	Wilcoxon signed rank exact test	two.sided	0.961426	Non-significant
SCG3	OID20728	Q8WXD2	Inflammation	0.0679602	14	0.5625	-0.305862	0.276165	Wilcoxon signed rank exact test	two.sided	0.961426	Non-significant
SCGB3A2	OID20723	Q96PL1	Inflammation	0.113861	14	0.5625	-0.250748	0.40675	Wilcoxon signed rank exact test	two.sided	0.961426	Non-significant
SH2D1A	OID20514	O60880	Inflammation	0.0606607	14	0.5625	-0.161089	0.394466	Wilcoxon signed rank exact test	two.sided	0.961426	Non-significant
TBC1D5	OID20521	Q92609	Inflammation	-0.237229	7	0.5625	-3.51511	0.564425	Wilcoxon signed rank exact test	two.sided	0.961426	Non-significant
TFF2	OID20787	Q03403	Inflammation	0.138763	14	0.5625	-0.420747	0.342093	Wilcoxon signed rank exact test	two.sided	0.961426	Non-significant
IL13	OID20430	P35225	Inflammation	-0.0806363	-0.610978	0.56792	-0.419899	0.258627	Paired t-test	two.sided	0.961426	Non-significant
PPP1R9B	OID20643	Q96SB3	Inflammation	0.0982645	0.607951	0.569774	-0.317225	0.513754	Paired t-test	two.sided	0.961426	Non-significant
ENPP7	OID20689	Q6UWV6	Inflammation	0.0569847	0.607095	0.570298	-0.184302	0.298271	Paired t-test	two.sided	0.961426	Non-significant
CD58	OID20716	P19256	Inflammation	0.0476148	0.596123	0.577053	-0.157708	0.252938	Paired t-test	two.sided	0.961426	Non-significant
SPINK4	OID20509	O60575	Inflammation	0.0756134	0.595024	0.577732	-0.251047	0.402274	Paired t-test	two.sided	0.961426	Non-significant
ESM1	OID20758	Q9NQ30	Inflammation	0.0583403	0.580029	0.58705	-0.200213	0.316894	Paired t-test	two.sided	0.961426	Non-significant
ATP5IF1	OID20760	Q9UII2	Inflammation	0.123096	0.573047	0.59142	-0.42909	0.675283	Paired t-test	two.sided	0.961426	Non-significant
PGF	OID20673	P49763	Inflammation	0.0730787	0.569363	0.593734	-0.25686	0.403017	Paired t-test	two.sided	0.961426	Non-significant
TNFRSF11A	OID20646	Q9Y6Q6	Inflammation	0.0873	0.563676	0.597317	-0.310822	0.485422	Paired t-test	two.sided	0.961426	Non-significant
TNFRSF13C	OID20480	Q96RJ3	Inflammation	-0.147277	-0.563285	0.597563	-0.819381	0.524828	Paired t-test	two.sided	0.961426	Non-significant
AOC1	OID20452	P19801	Inflammation	0.0419829	0.553216	0.60394	-0.153095	0.237061	Paired t-test	two.sided	0.961426	Non-significant
SPON1	OID20759	Q9HCB6	Inflammation	0.0604177	0.547806	0.607382	-0.223093	0.343928	Paired t-test	two.sided	0.961426	Non-significant
IL6	OID20563	P05231	Inflammation	0.15309	0.54693	0.607941	-0.566438	0.872618	Paired t-test	two.sided	0.961426	Non-significant
ADAM23	OID20651	O75077	Inflammation	0.0480592	0.532641	0.617094	-0.183879	0.279998	Paired t-test	two.sided	0.961426	Non-significant
FXYD5	OID20463	Q96DB9	Inflammation	-0.0920514	-0.526076	0.621326	-0.541845	0.357742	Paired t-test	two.sided	0.961426	Non-significant
NFATC1	OID20545	O95644	Inflammation	0.0479	0.518938	0.625947	-0.189375	0.285175	Paired t-test	two.sided	0.961426	Non-significant
OMD	OID20725	Q99983	Inflammation	-0.0417409	-0.507987	0.633073	-0.252964	0.169482	Paired t-test	two.sided	0.961426	Non-significant
AGER	OID20756	Q15109	Inflammation	0.0512751	0.507317	0.63351	-0.208537	0.311087	Paired t-test	two.sided	0.961426	Non-significant
FSTL3	OID20782	O95633	Inflammation	0.0892311	0.4973	0.640071	-0.372012	0.550474	Paired t-test	two.sided	0.961426	Non-significant
IFNGR1	OID20678	P15260	Inflammation	0.0288393	0.493185	0.642777	-0.121477	0.179156	Paired t-test	two.sided	0.961426	Non-significant
CXCL8	OID20631	P10145	Inflammation	-0.0436782	-0.492534	0.643206	-0.271639	0.184283	Paired t-test	two.sided	0.961426	Non-significant
MATN2	OID20767	O00339	Inflammation	0.0455233	0.474023	0.65546	-0.201345	0.292392	Paired t-test	two.sided	0.961426	Non-significant
IL17A	OID20469	Q16552	Inflammation	0.062365	0.469746	0.65831	-0.278914	0.403644	Paired t-test	two.sided	0.961426	Non-significant
MVK	OID20459	Q03426	Inflammation	-0.0733968	-0.454704	0.668383	-0.488332	0.341538	Paired t-test	two.sided	0.961426	Non-significant
SIGLEC1	OID20690	Q9BZZ2	Inflammation	0.0372869	0.453063	0.669487	-0.174271	0.248845	Paired t-test	two.sided	0.961426	Non-significant
FLT3LG	OID20661	P49771	Inflammation	0.0468015	0.450031	0.671528	-0.220529	0.314132	Paired t-test	two.sided	0.961426	Non-significant
FGF2	OID20503	P09038	Inflammation	-0.0910439	-0.438528	0.679303	-0.624728	0.442641	Paired t-test	two.sided	0.961426	Non-significant
IL7	OID20535	P13232	Inflammation	0.0812194	0.438205	0.679523	-0.395227	0.557666	Paired t-test	two.sided	0.961426	Non-significant
IL11	OID20455	P20809	Inflammation	-0.0986984	-0.434516	0.682027	-0.682595	0.485199	Paired t-test	two.sided	0.961426	Non-significant
ALDH3A1	OID20512	P30838	Inflammation	0.0530007	0.430907	0.684481	-0.263176	0.369177	Paired t-test	two.sided	0.961426	Non-significant
PON3	OID20777	Q15166	Inflammation	-0.0267181	-0.429539	0.685412	-0.186613	0.133177	Paired t-test	two.sided	0.961426	Non-significant
EPHA1	OID20677	P21709	Inflammation	-0.0244145	-0.428206	0.686319	-0.170978	0.122149	Paired t-test	two.sided	0.961426	Non-significant
SULT2A1	OID20508	Q06520	Inflammation	-0.0746891	-0.427325	0.68692	-0.523983	0.374604	Paired t-test	two.sided	0.961426	Non-significant
AMN	OID20492	Q9BXJ7	Inflammation	0.102051	13	0.6875	-0.437761	0.371484	Wilcoxon signed rank exact test	two.sided	0.961426	Non-significant
CCL24	OID20772	O00175	Inflammation	0.091724	13	0.6875	-0.4481	0.631548	Wilcoxon signed rank exact test	two.sided	0.961426	Non-significant
CD22	OID20637	P20273	Inflammation	0.0309506	13	0.6875	-0.266574	0.18143	Wilcoxon signed rank exact test	two.sided	0.961426	Non-significant
CD48	OID20692	P09326	Inflammation	0.0457644	13	0.6875	-0.297713	0.38811	Wilcoxon signed rank exact test	two.sided	0.961426	Non-significant
CEACAM21	OID20548	Q3KPI0	Inflammation	0.104058	13	0.6875	-0.457037	0.427693	Wilcoxon signed rank exact test	two.sided	0.961426	Non-significant
CRELD2	OID20751	Q6UXH1	Inflammation	-0.0462338	8	0.6875	-0.225399	0.241766	Wilcoxon signed rank exact test	two.sided	0.961426	Non-significant
EIF4G1	OID20625	Q04637	Inflammation	0.125182	13	0.6875	-0.580977	1.65694	Wilcoxon signed rank exact test	two.sided	0.961426	Non-significant
ENPP5	OID20736	Q9UJA9	Inflammation	0.0987707	13	0.6875	-0.362532	0.313143	Wilcoxon signed rank exact test	two.sided	0.961426	Non-significant
HPCAL1	OID20615	P37235	Inflammation	0.0587157	13	0.6875	-0.165574	1.15581	Wilcoxon signed rank exact test	two.sided	0.961426	Non-significant
ICA1	OID20484	Q05084	Inflammation	0.121253	13	0.6875	-0.442718	1.54704	Wilcoxon signed rank exact test	two.sided	0.961426	Non-significant
IL10RA	OID20420	Q13651	Inflammation	-0.0384332	8	0.6875	-0.299013	0.203804	Wilcoxon signed rank exact test	two.sided	0.961426	Non-significant
IL20	OID20453	Q9NYY1	Inflammation	0.126142	13	0.6875	-0.585884	0.838168	Wilcoxon signed rank exact test	two.sided	0.961426	Non-significant
LHPP	OID20749	Q9H008	Inflammation	0.221806	13	0.6875	-0.234857	2.2912	Wilcoxon signed rank exact test	two.sided	0.961426	Non-significant
OSM	OID20574	P13725	Inflammation	-0.0400139	8	0.6875	-0.245524	0.327453	Wilcoxon signed rank exact test	two.sided	0.961426	Non-significant
PNPT1	OID20445	Q8TCS8	Inflammation	-0.091605	8	0.6875	-0.76997	0.398715	Wilcoxon signed rank exact test	two.sided	0.961426	Non-significant
TNFRSF13B	OID20702	O14836	Inflammation	0.0531161	13	0.6875	-0.338714	0.370966	Wilcoxon signed rank exact test	two.sided	0.961426	Non-significant
VEGFD	OID20662	O43915	Inflammation	0.0393161	13	0.6875	-0.20101	0.159422	Wilcoxon signed rank exact test	two.sided	0.961426	Non-significant
CDON	OID20754	Q4KMG0	Inflammation	-0.0615107	-0.410375	0.698524	-0.446813	0.323791	Paired t-test	two.sided	0.966826	Non-significant
SPINT2	OID20720	O43291	Inflammation	-0.041234	-0.40932	0.69925	-0.300189	0.217721	Paired t-test	two.sided	0.966826	Non-significant
CCL21	OID20686	O00585	Inflammation	-0.0486354	-0.407465	0.700525	-0.355462	0.258191	Paired t-test	two.sided	0.966826	Non-significant
PRSS8	OID20763	Q16651	Inflammation	0.0244823	0.405086	0.702164	-0.130877	0.179841	Paired t-test	two.sided	0.966826	Non-significant
ITGB6	OID20493	P18564	Inflammation	0.0724197	0.38752	0.714318	-0.40797	0.552809	Paired t-test	two.sided	0.979793	Non-significant
NCK2	OID20683	O43639	Inflammation	0.0443753	0.383219	0.717309	-0.253288	0.342038	Paired t-test	two.sided	0.98014	Non-significant
ACTN4	OID20435	O43707	Inflammation	-0.114657	-0.369302	0.727026	-0.91274	0.683427	Paired t-test	two.sided	0.984189	Non-significant
TNFRSF14	OID20783	Q92956	Inflammation	0.0302604	0.367523	0.728273	-0.181391	0.241912	Paired t-test	two.sided	0.984189	Non-significant
LRRN1	OID20438	Q6UXK5	Inflammation	0.0375122	0.365909	0.729404	-0.226018	0.301043	Paired t-test	two.sided	0.984189	Non-significant
PAPPA	OID20421	Q13219	Inflammation	0.117554	0.354205	0.737633	-0.735572	0.970679	Paired t-test	two.sided	0.984189	Non-significant
AXIN1	OID20582	O15169	Inflammation	-0.103851	-0.340198	0.747534	-0.888564	0.680862	Paired t-test	two.sided	0.984189	Non-significant
CCL4	OID20695	P13236	Inflammation	0.037989	0.334403	0.751647	-0.254036	0.330013	Paired t-test	two.sided	0.984189	Non-significant
CCL20	OID20671	P78556	Inflammation	0.0556121	0.328317	0.755976	-0.379807	0.491031	Paired t-test	two.sided	0.984189	Non-significant
PRDX3	OID20483	P30048	Inflammation	0.0570001	0.319035	0.762598	-0.40227	0.516271	Paired t-test	two.sided	0.984189	Non-significant
DECR1	OID20579	Q16698	Inflammation	0.0538547	0.31802	0.763323	-0.381457	0.489167	Paired t-test	two.sided	0.984189	Non-significant
PROK1	OID20543	P58294	Inflammation	0.0520774	0.316617	0.764326	-0.370733	0.474888	Paired t-test	two.sided	0.984189	Non-significant
CTSC	OID20679	P53634	Inflammation	-0.0208296	-0.313639	0.766458	-0.191549	0.14989	Paired t-test	two.sided	0.984189	Non-significant
LAP3	OID20436	P28838	Inflammation	-0.0775095	-0.308982	0.769796	-0.722352	0.567333	Paired t-test	two.sided	0.984189	Non-significant
NRTN	OID20465	Q99748	Inflammation	-0.0834246	-0.308477	0.770158	-0.778614	0.611764	Paired t-test	two.sided	0.984189	Non-significant
GZMB	OID20604	P10144	Inflammation	0.0508407	0.303865	0.77347	-0.379253	0.480934	Paired t-test	two.sided	0.984189	Non-significant
TPP1	OID20750	O14773	Inflammation	0.0314754	0.296226	0.778967	-0.241661	0.304612	Paired t-test	two.sided	0.984189	Non-significant
CKAP4	OID20617	Q07065	Inflammation	0.0349351	0.295213	0.779697	-0.269264	0.339134	Paired t-test	two.sided	0.984189	Non-significant
NBN	OID20442	O60934	Inflammation	-0.0503602	-0.289037	0.784154	-0.498244	0.397524	Paired t-test	two.sided	0.984189	Non-significant
CXCL14	OID20458	O95715	Inflammation	-0.0298901	-0.287966	0.784927	-0.296709	0.236929	Paired t-test	two.sided	0.984189	Non-significant
WAS	OID20479	P42768	Inflammation	-0.0327679	-0.276731	0.793062	-0.337153	0.271617	Paired t-test	two.sided	0.984189	Non-significant
CLEC4D	OID20609	Q8WXI8	Inflammation	0.0388544	0.27496	0.794347	-0.324393	0.402102	Paired t-test	two.sided	0.984189	Non-significant
TGFB1	OID20621	P01137	Inflammation	0.0248759	0.274739	0.794507	-0.207874	0.257626	Paired t-test	two.sided	0.984189	Non-significant
FABP9	OID20501	Q0Z7S8	Inflammation	-0.0295302	-0.271019	0.797209	-0.30962	0.25056	Paired t-test	two.sided	0.984189	Non-significant
ITM2A	OID20504	O43736	Inflammation	0.0712403	0.268938	0.798722	-0.609694	0.752175	Paired t-test	two.sided	0.984189	Non-significant
CRIM1	OID20701	Q9NZV1	Inflammation	0.0194129	0.268363	0.79914	-0.166538	0.205364	Paired t-test	two.sided	0.984189	Non-significant
CD244	OID20628	Q9BZW8	Inflammation	-0.0219137	-0.267478	0.799784	-0.232513	0.188686	Paired t-test	two.sided	0.984189	Non-significant
MLN	OID20541	P12872	Inflammation	0.0461222	0.26318	0.802913	-0.404371	0.496615	Paired t-test	two.sided	0.984189	Non-significant
TRIM5	OID20526	Q9C035	Inflammation	-0.0498171	-0.242214	0.818236	-0.578519	0.478885	Paired t-test	two.sided	0.984189	Non-significant
CCL26	OID20546	Q9Y258	Inflammation	0.0470321	0.240002	0.819858	-0.456713	0.550777	Paired t-test	two.sided	0.984189	Non-significant
PRELP	OID20766	P51888	Inflammation	0.0137522	0.23804	0.821297	-0.134757	0.162262	Paired t-test	two.sided	0.984189	Non-significant
BTN3A2	OID20540	P78410	Inflammation	0.0344031	0.224897	0.830962	-0.358826	0.427632	Paired t-test	two.sided	0.984189	Non-significant
NTF3	OID20591	P20783	Inflammation	-0.0183926	-0.22087	0.83393	-0.232453	0.195668	Paired t-test	two.sided	0.984189	Non-significant
CKMT1A_CKMT1B	OID20721	P12532	Inflammation	-0.0126721	9	0.84375	-0.38681	0.132198	Wilcoxon signed rank exact test	two.sided	0.984189	Non-significant
CXCL17	OID20622	Q6UXB2	Inflammation	0.115577	12	0.84375	-0.788353	0.647409	Wilcoxon signed rank exact test	two.sided	0.984189	Non-significant
FCRL2	OID20639	Q96LA5	Inflammation	0.0297323	12	0.84375	-0.207953	0.461045	Wilcoxon signed rank exact test	two.sided	0.984189	Non-significant
IFNG	OID20495	P01579	Inflammation	-0.0123007	9	0.84375	-0.328056	0.409348	Wilcoxon signed rank exact test	two.sided	0.984189	Non-significant
IL10	OID20431	P22301	Inflammation	-0.0655655	9	0.84375	-0.604909	0.674322	Wilcoxon signed rank exact test	two.sided	0.984189	Non-significant
IL12B	OID20666	P29460	Inflammation	0.107057	12	0.84375	-0.358308	0.341406	Wilcoxon signed rank exact test	two.sided	0.984189	Non-significant
IL4R	OID20576	P24394	Inflammation	0.0612559	12	0.84375	-0.49707	0.565674	Wilcoxon signed rank exact test	two.sided	0.984189	Non-significant
LY9	OID20670	Q9HBG7	Inflammation	0.00867346	12	0.84375	-0.374936	0.213223	Wilcoxon signed rank exact test	two.sided	0.984189	Non-significant
SLAMF1	OID20496	Q13291	Inflammation	0.0772322	12	0.84375	-0.391601	0.801893	Wilcoxon signed rank exact test	two.sided	0.984189	Non-significant
SRPK2	OID20502	P78362	Inflammation	-0.0136173	9	0.84375	-0.305347	0.278113	Wilcoxon signed rank exact test	two.sided	0.984189	Non-significant
TANK	OID20474	Q92844	Inflammation	-0.0285713	9	0.84375	-0.257319	2.20764	Wilcoxon signed rank exact test	two.sided	0.984189	Non-significant
TLR3	OID20612	O15455	Inflammation	0.0435092	12	0.84375	-0.340841	0.224766	Wilcoxon signed rank exact test	two.sided	0.984189	Non-significant
FCRL3	OID20443	Q96P31	Inflammation	0.0247768	0.200551	0.848952	-0.292802	0.342356	Paired t-test	two.sided	0.984189	Non-significant
CNTNAP2	OID20556	Q9UHC6	Inflammation	0.0237833	0.199936	0.849408	-0.282	0.329567	Paired t-test	two.sided	0.984189	Non-significant
LGMN	OID20773	Q99538	Inflammation	0.0110616	0.199919	0.849421	-0.13117	0.153293	Paired t-test	two.sided	0.984189	Non-significant
VEGFA	OID20650	P15692	Inflammation	0.0253179	0.196726	0.851789	-0.305507	0.356143	Paired t-test	two.sided	0.984189	Non-significant
GALNT3	OID20471	Q14435	Inflammation	0.0434775	0.19613	0.852231	-0.526362	0.613317	Paired t-test	two.sided	0.984189	Non-significant
CD70	OID20599	P32970	Inflammation	0.0254686	0.178862	0.865068	-0.340563	0.3915	Paired t-test	two.sided	0.995801	Non-significant
IL1RL2	OID20487	Q9HB29	Inflammation	-0.0237207	-0.169909	0.871743	-0.382595	0.335153	Paired t-test	two.sided	0.997395	Non-significant
JCHAIN	OID20494	P01591	Inflammation	0.0156398	0.169532	0.872024	-0.221504	0.252784	Paired t-test	two.sided	0.997395	Non-significant
IL1B	OID20427	P01584	Inflammation	0.0477071	0.16497	0.87543	-0.695672	0.791086	Paired t-test	two.sided	0.998102	Non-significant
CCL11	OID20668	P51671	Inflammation	0.0183353	0.158672	0.880137	-0.278707	0.315378	Paired t-test	two.sided	0.999738	Non-significant
HLA-E	OID20532	P13747	Inflammation	0.0128675	0.153629	0.88391	-0.202436	0.228171	Paired t-test	two.sided	0.999738	Non-significant
GZMA	OID20663	P12544	Inflammation	-0.0182657	-0.151849	0.885243	-0.327476	0.290945	Paired t-test	two.sided	0.999738	Non-significant
TNF	OID20473	P01375	Inflammation	-0.0226701	-0.142714	0.892089	-0.431006	0.385666	Paired t-test	two.sided	1	Non-significant
SMPDL3A	OID20676	Q92484	Inflammation	-0.0088996	-0.132762	0.899559	-0.181217	0.163417	Paired t-test	two.sided	1	Non-significant
C1QA	OID20654	P02745	Inflammation	0.00437655	0.125369	0.905117	-0.0853611	0.0941142	Paired t-test	two.sided	1	Non-significant
SELPLG	OID20560	Q14242	Inflammation	-0.00907289	-0.115467	0.912569	-0.211058	0.192912	Paired t-test	two.sided	1	Non-significant
PRKCQ	OID20468	Q04759	Inflammation	-0.0246527	-0.113309	0.914195	-0.583938	0.534633	Paired t-test	two.sided	1	Non-significant
CCL17	OID20745	Q92583	Inflammation	-0.0119672	-0.109881	0.916778	-0.291931	0.267997	Paired t-test	two.sided	1	Non-significant
JUN	OID20424	P05412	Inflammation	-0.0230968	-0.106679	0.919192	-0.579647	0.533454	Paired t-test	two.sided	1	Non-significant
RGS8	OID20454	P57771	Inflammation	-0.0219348	-0.105117	0.92037	-0.558338	0.514468	Paired t-test	two.sided	1	Non-significant
ITGA6	OID20528	P23229	Inflammation	0.00967081	0.105026	0.920438	-0.227028	0.246369	Paired t-test	two.sided	1	Non-significant
TGFA	OID20600	P01135	Inflammation	-0.0136648	-0.097595	0.926045	-0.373586	0.346256	Paired t-test	two.sided	1	Non-significant
EIF5A	OID20423	P63241	Inflammation	0.0151399	0.0945052	0.928378	-0.396673	0.426953	Paired t-test	two.sided	1	Non-significant
IL17D	OID20481	Q8TAD2	Inflammation	-0.00973807	-0.0939007	0.928835	-0.276323	0.256847	Paired t-test	two.sided	1	Non-significant
ANGPTL2	OID20726	Q9UKU9	Inflammation	-0.00936132	-0.0876258	0.933575	-0.283984	0.265261	Paired t-test	two.sided	1	Non-significant
OSCAR	OID20776	Q8IYS5	Inflammation	-0.00608941	-0.0849372	0.935607	-0.190383	0.178204	Paired t-test	two.sided	1	Non-significant
TIMP3	OID20684	P35625	Inflammation	-0.0148752	-0.0814865	0.938216	-0.48413	0.45438	Paired t-test	two.sided	1	Non-significant
PLAUR	OID20764	Q03405	Inflammation	-0.0074745	-0.075117	0.943034	-0.26326	0.248311	Paired t-test	two.sided	1	Non-significant
FCAR	OID20564	P24071	Inflammation	-0.0103828	-0.0728358	0.944761	-0.37682	0.356054	Paired t-test	two.sided	1	Non-significant
CCL25	OID20674	O15444	Inflammation	0.00614275	0.0671877	0.949036	-0.228877	0.241162	Paired t-test	two.sided	1	Non-significant
FGF5	OID20490	P12034	Inflammation	-0.0049053	-0.0422452	0.967938	-0.303388	0.293578	Paired t-test	two.sided	1	Non-significant
PSIP1	OID20534	O75475	Inflammation	0.00642077	0.0413544	0.968614	-0.392693	0.405535	Paired t-test	two.sided	1	Non-significant
COL9A1	OID20550	P20849	Inflammation	-0.00318756	-0.0336748	0.974439	-0.246511	0.240136	Paired t-test	two.sided	1	Non-significant
CLSTN2	OID20664	Q9H4D0	Inflammation	-0.00278825	-0.0315797	0.976029	-0.229751	0.224174	Paired t-test	two.sided	1	Non-significant
DBNL	OID20681	Q9UJU6	Inflammation	-0.0115129	-0.0310595	0.976424	-0.96436	0.941334	Paired t-test	two.sided	1	Non-significant
HLA-DRA	OID20520	P01903	Inflammation	0.00431151	0.0213735	0.983774	-0.514232	0.522855	Paired t-test	two.sided	1	Non-significant
LAMA4	OID20769	Q16363	Inflammation	0.00254053	0.0200784	0.984757	-0.322717	0.327798	Paired t-test	two.sided	1	Non-significant
ISM1	OID20538	B1AKI9	Inflammation	-0.00247248	-0.0185737	0.9859	-0.344661	0.339716	Paired t-test	two.sided	1	Non-significant
MMP1	OID20672	P03956	Inflammation	-0.00119829	-0.0143746	0.989087	-0.215487	0.21309	Paired t-test	two.sided	1	Non-significant
CTSO	OID20660	P43234	Inflammation	0.00200893	0.0138509	0.989485	-0.370827	0.374845	Paired t-test	two.sided	1	Non-significant
ROBO1	OID20734	Q9Y6N7	Inflammation	0.00117653	0.0117733	0.991062	-0.255708	0.258061	Paired t-test	two.sided	1	Non-significant
CCL13	OID20655	Q99616	Inflammation	-0.00115784	-0.00873088	0.993372	-0.342054	0.339738	Paired t-test	two.sided	1	Non-significant
BACH1	OID20505	O14867	Inflammation	0.0129894	11	1	-0.229535	1.36887	Wilcoxon signed rank exact test	two.sided	1	Non-significant
CD160	OID20647	O95971	Inflammation	0.0281173	11	1	-0.230783	0.299375	Wilcoxon signed rank exact test	two.sided	1	Non-significant
CXCL3	OID20788	P19876	Inflammation	0.0225272	11	1	-0.444647	1.97278	Wilcoxon signed rank exact test	two.sided	1	Non-significant
GBP2	OID20489	P32456	Inflammation	0.105163	11	1	-0.409535	2.28427	Wilcoxon signed rank exact test	two.sided	1	Non-significant
KRT19	OID20596	P08727	Inflammation	0.0700684	11	1	-0.621048	0.500352	Wilcoxon signed rank exact test	two.sided	1	Non-significant
TNFSF11	OID20592	O14788	Inflammation	0.0631391	11	1	-0.288896	0.681323	Wilcoxon signed rank exact test	two.sided	1	Non-significant
TPT1	OID20476	P13693	Inflammation	0.027317	11	1	-1.23732	1.22572	Wilcoxon signed rank exact test	two.sided	1	Non-significant
CD40	OID20724	P25942	Inflammation	-0.00979316	10	1	-0.242125	0.434148	Wilcoxon signed rank exact test	two.sided	1	Non-significant
IKBKG	OID20544	Q9Y6K9	Inflammation	-0.0276446	10	1	-0.283796	1.45393	Wilcoxon signed rank exact test	two.sided	1	Non-significant
IRAK1	OID20485	P51617	Inflammation	-0.014981	10	1	-0.349286	2.11522	Wilcoxon signed rank exact test	two.sided	1	Non-significant
IRAK4	OID20577	Q9NWZ3	Inflammation	-0.00124969	10	1	-1.44258	2.4448	Wilcoxon signed rank exact test	two.sided	1	Non-significant
